# Supplementary material for: Complete Chloroplast Genomes and Comparative Analyses of Three Ornamental Impatiens Species
Source: Front Genet. 2022 Mar 30;13:816123. doi: 10.3389/fgene.2022.816123 (PMC9006450; doi:10.3389/fgene.2022.816123)
Supplement: Supplementary file 1 [file DataSheet1.ZIP]

Archive with 10 entries (9 files):
- Supplementary/
- Supplementary/Supplementary Figure 1.DOCX
- Supplementary/Supplementary Table 1.XLSX
- Supplementary/Supplementary Table 2.XLSX
- Supplementary/Supplementary Table 3.XLSX
- Supplementary/Supplementary Table 4.XLSX
- Supplementary/Supplementary Table 5.XLSX
- Supplementary/Supplementary Table 6.XLSX
- Supplementary/Supplementary Table 7.XLSX
- Supplementary/Supplementary Table 8.DOCX
