# Supplementary material for: Complete Chloroplast Genomes and Comparative Analyses of Three Ornamental Impatiens Species
Source: Front Genet. 2022 Mar 30;13:816123. doi: 10.3389/fgene.2022.816123 (PMC9006450; doi:10.3389/fgene.2022.816123)
Supplement: Supplementary file 1 [file DataSheet1.ZIP › Supplementary/Supplementary Table 1.XLSX]

## Sheet: Sheet1
Table S1. Complete chloroplast genomes for 6 Balsaminaceae species
	I. balsamina	I. hawkeri	I.walleriana	I. piufanensis	I. glandulifera	H. triflora
Accsion	MW411292	MN687854	MW411299	MG162586.1	MK358447.1	MG162585.1
Family	Balsaminaceae	Balsaminaceae	Balsaminaceae	Balsaminaceae	Balsaminaceae	Balsaminaceae
Genus	Impatiens	Impatiens	Impatiens	Impatiens	Impatiens	Hydrocera BI.
Total length(bp)	152271	151691	151953	152236	152260	154189
GC(%)	36.7	36.8	36.8	36.9	36.8	36.9
LSC
length(bp)	83497	83030	82906	83115	83261	84865
GC(%)	34.3	34.4	34.4	34.5	34.5	34.7
SSC
length(bp)	18276	17493	17627	17611	17737	18080
GC(%)	29.3	29.6	29.4	29,3	29,4	29,9
IR
length(bp)	25773	25726	25772	25755	25,63	25622
GC(%)	43.2	43.2	43.2	43.1	43.1	43.1
Protein Coding Genes Length (bp)
length(bp)	79659	79617	79401	79818	79272	80952
GC(%)	37.1	37.2	37.2	37.2	37	37.3
rRNA
Length (bp)	9048	9048	9048	9048	9050	9046
GC(%	55	55.1	55.1	55.1	55.1	55.1
tRNA
Length (bp)	2877	2873		2872	2419	2815
GC(%)	52.5	52.5	52.7	52.8	52.8	52.7
