# Supplementary material for: Complete Chloroplast Genomes and Comparative Analyses of Three Ornamental Impatiens Species
Source: Front Genet. 2022 Mar 30;13:816123. doi: 10.3389/fgene.2022.816123 (PMC9006450; doi:10.3389/fgene.2022.816123)
Supplement: Supplementary file 1 [file DataSheet1.ZIP › Supplementary/Supplementary Table 2.XLSX]

## Sheet: Sheet1
Table S2. Distribution of genes and Intergenic regions for 6 species in Balsaminaceae
	I. balsamina	I. hawkeri	I. walleriana	I. piufanensis	I. glandulifera	H. triflora
Accsion	MW411292	MN687854	MW411299	MG162586.1	MK358447.1	MG162585.1
Family	Balsaminaceae	Balsaminaceae	Balsaminaceae	Balsaminaceae	Balsaminaceae	Balsaminaceae
Genus	Impatiens	Impatiens	Impatiens	Impatiens	Impatiens	Hydrocera BI.
Total Genes	114	114	114	114	108	112
CDS	81	81	81	81	79	79
tRNA	29	29	29	29	25	28
rRNA	4	4	4	4	4	4
