# Supplementary material for: Complete Chloroplast Genomes and Comparative Analyses of Three Ornamental Impatiens Species
Source: Front Genet. 2022 Mar 30;13:816123. doi: 10.3389/fgene.2022.816123 (PMC9006450; doi:10.3389/fgene.2022.816123)
Supplement: Supplementary file 1 [file DataSheet1.ZIP › Supplementary/Supplementary Table 3.XLSX]

## Sheet: I.balsamina
	Table S3: The genes having intron in the 6 Balsaminaceae species chloroplast genomes
	gene	location	ExonI(bp)	intronI(bp)	ExonII(bp)	intronII(bp)	ExonIII(bp)
	clpP	LSC	68	826	291	632	226
	ycf3	LSC	152	713	228	711	125
	trnK-UUU	LSC	37	2541	34
	trnI-GAU	IR	42	932	35
	trnA-UGC	IR	38	802	35
	trnG-GCC	LSC	22	682	37
	trnV-UAC	LSC	38	597	37
	trnL-UAA	LSC	37	505	50
	rps12	LSC	117		243
	rpoC1	LSC	455	688	1669
	ndhB	IR	777	673	756
	ndhA	SSC	547	1080	539
	rpl2	IR	391	663	435
	petB	LSC	6	744	653
	atpF	LSC	158	684	439
	rps16	LSC	38	825	196
The rps12 gene is divided into 5’rps12 in the LSC region and 3’-rps12 in the IR region.

## Sheet: I.hawkeri
	Table S3: The genes having intron in the 6 Balsaminaceae species chloroplast genomes
	gene	location	ExonI(bp)	intronI(bp)	ExonII(bp)	intronII(bp)	ExonIII(bp)
	clpP	LSC	68	631	291	778	226
	ycf3	LSC	126	715	228	716	153
	trnK-UUU	LSC	37	2528	34
	trnI-GAU	IR	42	931	35
	trnA-UGC	IR	38	797	35
	trnG-GCC	LSC	22	684	37
	trnV-UAC	LSC	38	596	37
	trnL-UAA	LSC	37	498	50
	rps12	LSC	117		243
	rpoC1	LSC	455	660	1669
	ndhB	IR	777	674	756
	ndhA	SSC	547	1077	539
	rpl2	IR	393	667	435
	petB	LSC	6	756	654
	atpF	LSC	158	681	439
	rps16	LSC	38	831	196
The rps12 gene is divided into 5’rps12 in the LSC region and 3’-rps12 in the IR region.

## Sheet: I.walleriana
	Table S3: The genes having intron in the 6 Balsaminaceae species chloroplast genomes
	gene	location	ExonI(bp)	intronI(bp)	ExonII(bp)	intronII(bp)	ExonIII(bp)
	clpP	LSC	68	628	291	806	226
	ycf3	LSC	126	715	228	712	153
	trnK-UUU	LSC	37	2523	34
	trnI-GAU	IR	42	930	35
	trnA-UGC	IR	38	808	35
	trnG-GCC	LSC	22	695	37
	trnV-UAC	LSC	38	598	37
	trnL-UAA	LSC	37	490	50
	rps12	LSC	117		243
	rpoC1	LSC	455	684	1666
	ndhB	IR	777	779	756
	ndhA	SSC	547	1070	539
	rpl2	IR	393	663	435
	petB	LSC	6	758	654
	atpF	LSC	158	680	439
	rps16	LSC	38	828	196
The rps12 gene is divided into 5’rps12 in the LSC region and 3’-rps12 in the IR region.

## Sheet: Impatiens glandulifera
	Table S3: The genes having intron in the 6 Balsaminaceae species chloroplast genomes
	gene	location	ExonI(bp)	intronI(bp)	ExonII(bp)	intronII(bp)	ExonIII(bp)
	clpP	LSC	68	700	291	645	226
	ycf3	LSC	126	704	228	715	153
	trnI-GAU	IR	42	909	35
	trnA-UGC	IR	38	802	35
	trnG-GCC	LSC	22	683	37
	rps12	LSC	117		243
	rpoC1	LSC	431	677	1669
	ndhB	IR	777	673	756
	ndhA	SSC	547	1050	539
	rpl2	IR	393	663	435
	petB	LSC	6	747	654
	atpF	LSC	158	674	439
	rps16	LSC	38	826	196
The rps12 gene is divided into 5’rps12 in the LSC region and 3’-rps12 in the IR region.

## Sheet: Impatiens piufanensis
	Table S3: The genes having intron in the 6 Balsaminaceae species chloroplast genomes
	gene	location	ExonI(bp)	intronI(bp)	ExonII(bp)	intronII(bp)	ExonIII(bp)
	clpP	LSC	68	820	291	640	226
	ycf3	LSC	126	705	228	715	153
	trnK-UUU	LSC	37	2537	34
	trnI-GAU	IR	42	933	35
	trnA-UGC	IR	38	802	35
	trnG-GCC	LSC	22	689	37
	trnV-UAC	LSC	38	596	37
	trnL-UAA	LSC	37	490	50
	rps12	LSC	117		243
	rpoC1	LSC	455	678	1669
	ndhB	IR	777	673	756
	ndhA	SSC	547	1058	539
	rpl2	IR	393	663	435
	petB	LSC	6	750	654
	atpF	LSC	158	667	439
	rps16	LSC	38	813	196
The rps12 gene is divided into 5’rps12 in the LSC region and 3’-rps12 in the IR region.

## Sheet: Hydrocera triflora 
	Table S3: The genes having intron in the 6 Balsaminaceae species chloroplast genomes
	gene	location	ExonI(bp)	intronI(bp)	ExonII(bp)	intronII(bp)	ExonIII(bp)
	clpP	LSC	68	814	291	649	226
	ycf3	LSC	128	738	229	719	153
	trnK-UUU	LSC	37	2529	34
	trnI-GAU	IR	42	926	35
	trnA-UGC	IR	38	808	35
	trnG-GCC	LSC	22	692	37
	trnV-UAC	LSC	38	595	37
	trnL-UAA	LSC	37	515	50
	rps12	LSC	117		243
	rpoC1	LSC	456	735	1626
	ndhB	IR	777	673	756
	ndhA	SSC	547	1091	539
	rpl2	IR	393	662	435
	petB	LSC	6	1388	648
	atpF	LSC	158	672	439
	rps16	LSC	38	816	196
The rps12 gene is divided into 5’rps12 in the LSC region and 3’-rps12 in the IR region.
