# Supplementary material for: Complete Chloroplast Genomes and Comparative Analyses of Three Ornamental Impatiens Species
Source: Front Genet. 2022 Mar 30;13:816123. doi: 10.3389/fgene.2022.816123 (PMC9006450; doi:10.3389/fgene.2022.816123)
Supplement: Supplementary file 1 [file DataSheet1.ZIP › Supplementary/Supplementary Table 4.XLSX]

## Sheet: Impatiens balsamina
	Table S4 Codon content of amino acid and stop codon of 6 Balsaminace species
Amino acid	Codon	No	RSCU	Amino acid	Codon	No	RSCU	Amino acid	Codon	No	RSCU	Amino acid	Codon	No	RSCU
Phe	UUU	2436	1.28	Ser	UCU	1168	1.45	Tyr	UAU	1391	1.37	Cys	UGU	668	1.2
	UUC	1385	0.72		UCC	930	1.16		UAC	634	0.63		UGC	447	0.8
Leu	UUA	1059	1.31		UCA	937	1.17	TER	UAA	1159	1.21	TER	UGA	986	1.03
	UUG	1059	1.31		UCG	577	0.72		UAG	740	0.77	Trp	UGG	704	1
	CUU	1020	1.26	Pro	CCU	657	1.13	His	CAU	915	1.43	Arg	CGU	368	0.7
	CUC	591	0.73		CCC	594	1.02		CAC	366	0.57		CGC	248	0.47
	CUA	700	0.86		CCA	737	1.27	Gln	CAA	1016	1.41		CGA	555	1.06
	CUG	428	0.53		CCG	338	0.58		CAG	425	0.59		CGG	325	0.62
Ile	AUU	1833	1.29	Thr	ACU	690	1.21	Asn	AAU	1851	1.42	Ser	AGU	731	0.91
	AUC	931	0.66		ACC	601	1.06		AAC	759	0.58		AGC	479	0.6
	AUA	1483	1.05		ACA	648	1.14	Lys	AAA	2297	1.41	Arg	AGA	1031	1.97
Met	AUG	829	1		ACG	334	0.59		AAG	956	0.59		AGG	608	1.16
Val	GUU	685	1.27	Ala	GCU	515	1.36	Asp	GAU	1069	1.47	Gly	GGU	555	1.05
	GUC	405	0.75		GCC	343	0.91		GAC	385	0.53		GGC	300	0.57
	GUA	663	1.23		GCA	445	1.18	Glu	GAA	1325	1.4		GGA	739	1.4
	GUG	405	0.75		GCG	211	0.56		GAG	574	0.6		GGG	514	0.98
50757	codons	in	Impatiens_balsam	(used	Universal	Genetic	code)

## Sheet: Impatiens hawkeri
	Table S4 Codon content of amino acid and stop codon of 6 Balsaminace species
Amino acid	Codon	No	RSCU	Amino acid	Codon	No	RSCU	Amino acid	Codon	No	RSCU	Amino acid	Codon	No	RSCU
Phe	UUU	2403	1.26	Ser	UCU	1101	1.46	Tyr	UAU	1377	1.35	Cys	UGU	642	1.19
	UUC	1398	0.74		UCC	860	1.14		UAC	659	0.65		UGC	434	0.81
Leu	UUA	1059	1.29		UCA	888	1.17	TER	UAA	1257	1.23	TER	UGA	984	0.96
	UUG	1059	1.29		UCG	522	0.69		UAG	825	0.81	Trp	UGG	683	1
	CUU	1016	1.24	Pro	CCU	668	1.14	His	CAU	889	1.4	Arg	CGU	395	0.73
	CUC	610	0.74		CCC	587	1		CAC	382	0.6		CGC	262	0.48
	CUA	722	0.88		CCA	744	1.27	Gln	CAA	988	1.39		CGA	552	1.02
	CUG	450	0.55		CCG	350	0.6		CAG	432	0.61		CGG	346	0.64
Ile	AUU	1807	1.25	Thr	ACU	659	1.22	Asn	AAU	1749	1.39	Ser	AGU	684	0.9
	AUC	1079	0.74		ACC	570	1.05		AAC	775	0.61		AGC	483	0.64
	AUA	1465	1.01		ACA	636	1.18	Lys	AAA	2207	1.38	Arg	AGA	1090	2.01
Met	AUG	863	1		ACG	297	0.55		AAG	991	0.62		AGG	603	1.11
Val	GUU	774	1.4	Ala	GCU	496	1.3	Asp	GAU	948	1.42	Gly	GGU	544	1.01
	GUC	424	0.77		GCC	362	0.95		GAC	391	0.58		GGC	317	0.59
	GUA	627	1.14		GCA	456	1.2	Glu	GAA	1283	1.39		GGA	766	1.43
	GUG	381	0.69		GCG	209	0.55		GAG	560	0.61		GGG	523	0.97
50563	codons	in	Impatiens_hawker	(used	Universal	Genetic	code)

## Sheet: Impatiens walleriana
	Table S4 Codon content of amino acid and stop codon of 6 Balsaminace species
Amino acid	Codon	No	RSCU	Amino acid	Codon	No	RSCU	Amino acid	Codon	No	RSCU	Amino acid	Codon	No	RSCU
Phe	UUU	2407	1.25	Ser	UCU	1182	1.46	Tyr	UAU	1305	1.31	Cys	UGU	695	1.17
	UUC	1452	0.75		UCC	909	1.12		UAC	687	0.69		UGC	488	0.83
Leu	UUA	1168	1.4		UCA	1036	1.28	TER	UAA	1274	1.2	TER	UGA	1120	1.06
	UUG	1028	1.23		UCG	545	0.67		UAG	783	0.74	Trp	UGG	654	1
	CUU	1028	1.23	Pro	CCU	616	1.09	His	CAU	890	1.41	Arg	CGU	363	0.69
	CUC	599	0.72		CCC	555	0.98		CAC	374	0.59		CGC	266	0.5
	CUA	741	0.89		CCA	734	1.3	Gln	CAA	979	1.39		CGA	540	1.02
	CUG	447	0.54		CCG	351	0.62		CAG	428	0.61		CGG	336	0.64
Ile	AUU	1672	1.22	Thr	ACU	607	1.14	Asn	AAU	1766	1.41	Ser	AGU	659	0.81
	AUC	1000	0.73		ACC	587	1.1		AAC	745	0.59		AGC	532	0.66
	AUA	1425	1.04		ACA	616	1.15	Lys	AAA	2256	1.4	Arg	AGA	1062	2.01
Met	AUG	815	1		ACG	324	0.61		AAG	970	0.6		AGG	598	1.13
Val	GUU	737	1.37	Ala	GCU	446	1.27	Asp	GAU	1029	1.41	Gly	GGU	526	0.98
	GUC	408	0.76		GCC	328	0.93		GAC	431	0.59		GGC	336	0.62
	GUA	653	1.21		GCA	418	1.19	Glu	GAA	1289	1.38		GGA	766	1.42
	GUG	359	0.67		GCG	214	0.61		GAG	573	0.62		GGG	524	0.97
50651	codons	in	Impatiens_waller	(used	Universal	Genetic	code)

## Sheet: Impatiens piufanensis
	Table S4 Codon content of amino acid and stop codon of 6 Balsaminace species
Amino acid	Codon	No	RSCU	Amino acid	Codon	No	RSCU	Amino acid	Codon	No	RSCU	Amino acid	Codon	No	RSCU
Phe	UUU	2347	1.27	Ser	UCU	1166	1.5	Tyr	UAU	1385	1.37	Cys	UGU	655	1.18
	UUC	1341	0.73		UCC	849	1.09		UAC	639	0.63		UGC	453	0.82
Leu	UUA	1118	1.34		UCA	979	1.26	TER	UAA	1216	1.18	TER	UGA	1029	1
	UUG	1054	1.26		UCG	520	0.67		UAG	854	0.83	Trp	UGG	657	1
	CUU	1043	1.25	Pro	CCU	706	1.15	His	CAU	912	1.44	Arg	CGU	370	0.71
	CUC	624	0.75		CCC	594	0.96		CAC	351	0.56		CGC	242	0.46
	CUA	705	0.84		CCA	780	1.27	Gln	CAA	991	1.4		CGA	548	1.05
	CUG	469	0.56		CCG	385	0.62		CAG	422	0.6		CGG	334	0.64
Ile	AUU	1812	1.26	Thr	ACU	705	1.26	Asn	AAU	1763	1.42	Ser	AGU	692	0.89
	AUC	1027	0.72		ACC	557	0.99		AAC	718	0.58		AGC	452	0.58
	AUA	1460	1.02		ACA	661	1.18	Lys	AAA	2196	1.37	Arg	AGA	1061	2.03
Met	AUG	811	1		ACG	323	0.58		AAG	1018	0.63		AGG	584	1.12
Val	GUU	774	1.39	Ala	GCU	514	1.38	Asp	GAU	1002	1.44	Gly	GGU	518	0.96
	GUC	411	0.74		GCC	347	0.93		GAC	388	0.56		GGC	331	0.61
	GUA	645	1.15		GCA	423	1.13	Glu	GAA	1332	1.41		GGA	782	1.45
	GUG	405	0.72		GCG	211	0.56		GAG	555	0.59		GGG	529	0.98
50745	codons	in	Impatiens_piufan	(used	Universal	Genetic	code)

## Sheet: Impatiens glandulifera
	Table S4 Codon content of amino acid and stop codon of 6 Balsaminace species
Amino acid	Codon	No	RSCU	Amino acid	Codon	No	RSCU	Amino acid	Codon	No	RSCU	Amino acid	Codon	No	RSCU
Phe	UUU	2378	1.24	Ser	UCU	1148	1.49	Tyr	UAU	1412	1.35	Cys	UGU	671	1.26
	UUC	1461	0.76		UCC	888	1.15		UAC	681	0.65		UGC	397	0.74
Leu	UUA	1082	1.3		UCA	829	1.08	TER	UAA	1175	1.23	TER	UGA	947	0.99
	UUG	1062	1.27		UCG	544	0.71		UAG	749	0.78	Trp	UGG	705	1
	CUU	1034	1.24	Pro	CCU	660	1.13	His	CAU	892	1.39	Arg	CGU	358	0.69
	CUC	654	0.78		CCC	585	1		CAC	389	0.61		CGC	214	0.41
	CUA	697	0.84		CCA	723	1.24	Gln	CAA	1019	1.45		CGA	516	1
	CUG	478	0.57		CCG	369	0.63		CAG	391	0.55		CGG	329	0.64
Ile	AUU	1774	1.24	Thr	ACU	683	1.24	Asn	AAU	1830	1.4	Ser	AGU	721	0.94
	AUC	1107	0.77		ACC	586	1.06		AAC	778	0.6		AGC	492	0.64
	AUA	1416	0.99		ACA	630	1.14	Lys	AAA	2231	1.38	Arg	AGA	1050	2.03
Met	AUG	825	1		ACG	308	0.56		AAG	1002	0.62		AGG	636	1.23
Val	GUU	735	1.33	Ala	GCU	525	1.35	Asp	GAU	1016	1.44	Gly	GGU	566	1.05
	GUC	423	0.76		GCC	337	0.86		GAC	391	0.56		GGC	314	0.58
	GUA	673	1.21		GCA	472	1.21	Glu	GAA	1303	1.37		GGA	771	1.43
	GUG	386	0.7		GCG	226	0.58		GAG	603	0.63		GGG	506	0.94
50753	codons	in	Impatiens_glandu	(used	Universal	Genetic	code)

## Sheet: Hydrocera triflora 
	Table S4 Codon content of amino acid and stop codon of 6 Balsaminace species
Amino acid	Codon	No	RSCU	Amino acid	Codon	No	RSCU	Amino acid	Codon	No	RSCU	Amino acid	Codon	No	RSCU
Phe	UUU	2350	1.22	Ser	UCU	1125	1.44	Tyr	UAU	1358	1.36	Cys	UGU	664	1.17
	UUC	1507	0.78		UCC	874	1.12		UAC	645	0.64		UGC	469	0.83
Leu	UUA	1185	1.37		UCA	912	1.16	TER	UAA	1182	1.19	TER	UGA	1014	1.02
	UUG	1059	1.22		UCG	583	0.74		UAG	776	0.78	Trp	UGG	654	1
	CUU	1079	1.25	Pro	CCU	611	1.05	His	CAU	877	1.41	Arg	CGU	344	0.65
	CUC	643	0.74		CCC	604	1.03		CAC	369	0.59		CGC	244	0.46
	CUA	773	0.89		CCA	740	1.27	Gln	CAA	1079	1.41		CGA	578	1.09
	CUG	460	0.53		CCG	383	0.66		CAG	456	0.59		CGG	349	0.66
Ile	AUU	1817	1.24	Thr	ACU	673	1.2	Asn	AAU	1793	1.4	Ser	AGU	686	0.88
	AUC	1075	0.74		ACC	591	1.06		AAC	769	0.6		AGC	519	0.66
	AUA	1495	1.02		ACA	622	1.11	Lys	AAA	2187	1.35	Arg	AGA	1043	1.97
Met	AUG	905	1		ACG	351	0.63		AAG	1046	0.65		AGG	618	1.17
Val	GUU	785	1.35	Ala	GCU	467	1.27	Asp	GAU	999	1.43	Gly	GGU	545	1.02
	GUC	454	0.78		GCC	337	0.92		GAC	397	0.57		GGC	344	0.64
	GUA	697	1.2		GCA	428	1.17	Glu	GAA	1354	1.4		GGA	748	1.4
	GUG	395	0.68		GCG	236	0.64		GAG	576	0.6		GGG	498	0.93
51396	codons	in	Hydrocera_triflo	(used	Universal	Genetic	code)
