# Supplementary material for: Complete Chloroplast Genomes and Comparative Analyses of Three Ornamental Impatiens Species
Source: Front Genet. 2022 Mar 30;13:816123. doi: 10.3389/fgene.2022.816123 (PMC9006450; doi:10.3389/fgene.2022.816123)
Supplement: Supplementary file 1 [file DataSheet1.ZIP › Supplementary/Supplementary Table 5.XLSX]

## Sheet: Long repeats compare-6species
Table S5 The comparison of Long repeats among six balsaminaceae species
species	Complement	Forward	Palindromic	Reverse	Total
I.balsamina	0	9	13	1	23
I.hawkeri	0	10	12	2	24
I.walleriana	0	11	11	0	22
I. piufanensis	0	11	7	0	18
I. glandulifera	0	9	11	0	20
H. triflora	0	8	12	0	20

## Sheet: Impatiens balsamina
	Table S5 The comparison of Long repeats among 6 balsaminaceae species
repeat length of the first part	starting position of the first part	match direction	repeat length of the second part	starting position of the second part	distance of this repeat	calculated e-value of this repeat
40	97273	F	40	118499	0	5.39e-15
42	42859	F	42	118496	-2	2.61e-12
39	42862	F	39	97273	-2	1.44e-10
31	53529	F	31	53543	-1	1.32e-07
30	38087	F	30	40311	-2	2.21e-05
30	42874	F	30	97285	-2	2.21e-05
31	7846	F	31	34996	-3	0.000172
30	7943	F	30	45196	-3	0.00062
30	46687	F	30	46703	-3	0.00062
216	83045	P	216	152055	-1	3.81e-118
152	92463	P	152	142687	0	2e-82
115	101616	P	115	133568	0	3.78e-60
96	108785	P	96	126397	0	1.04e-48
40	118499	P	40	137999	0	5.39e-15
47	73462	P	47	73462	-3	1.44e-13
39	42862	P	39	138000	-2	1.44e-10
30	7847	P	30	44048	0	5.66e-09
36	9235	P	36	9235	-2	7.83e-09
30	42874	P	30	137997	-2	2.21e-05
30	2881	P	30	124029	-3	0.00062
30	4431	P	30	27021	-3	0.00062
30	34997	P	30	44048	-3	0.00062
32	6001	R	32	6001	0	3.54e-10

## Sheet: Impatiens hawkeri
	Table S5 The comparison of Long repeats among 6 balsaminaceae species
repeat length of the first part	starting position of the first part	match direction	repeat length of the second part	starting position of the second part	distance of this repeat	calculated e-value of this repeat
105	151312	F	105	151417	0	3.93e-54
40	96722	F	40	117979	-1	6.42e-13
42	42334	F	42	117976	-3	1.04e-10
39	42337	F	39	96722	-2	1.43e-10
30	96733	F	30	117990	-1	5.05e-07
30	37554	F	30	39778	-2	2.2e-05
30	42349	F	30	96734	-2	2.2e-05
31	7464	F	31	34468	-3	0.00017
30	7558	F	30	44760	-3	0.000615
30	44857	F	30	44858	-3	0.000615
274	82527	P	274	151417	-1	5.77e-153
78	76314	P	78	76314	0	7.08e-38
75	82726	P	75	151417	0	4.53e-36
47	72810	P	47	72810	-3	1.43e-13
40	117979	P	40	137351	-1	6.42e-13
39	42337	P	39	137352	-2	1.43e-10
30	7465	P	30	43612	0	5.61e-09
30	117990	P	30	137350	-1	5.05e-07
35	8793	P	35	8808	-3	9.69e-07
30	42349	P	30	137349	-2	2.2e-05
31	2836	P	31	44853	-3	0.00017
30	34469	P	30	43612	-3	0.000615
30	30181	R	30	30181	-2	2.2e-05
30	45536	R	30	45536	-2	2.2e-05

## Sheet: Impatiens walleriana
	Table S5 The comparison of Long repeats among 6 balsaminaceae species
repeat length of the first part	starting position of the first part	match direction	repeat length of the second part	starting position of the second part	distance of this repeat	calculated e-value of this repeat
105	94236	F	105	94341	0	3.95e-54
105	140412	F	105	140517	0	3.95e-54
40	97073	F	40	118287	-1	6.45e-13
42	42641	F	42	118284	-3	1.04e-10
39	42644	F	39	97073	-2	1.43e-10
32	97081	F	32	118295	0	3.52e-10
31	30463	F	31	30479	-2	5.89e-06
31	42652	F	31	118295	-2	5.89e-06
30	42656	F	30	97085	-2	2.21e-05
32	37875	F	32	40099	-3	4.71e-05
31	7781	F	31	34777	-3	0.000171
105	94236	P	105	140412	0	3.95e-54
105	94341	P	105	140517	0	3.95e-54
77	108615	P	77	126165	0	2.84e-37
62	76660	P	62	76660	-2	5.2e-24
47	73192	P	47	73192	-3	1.44e-13
40	118287	P	40	137745	-1	6.45e-13
39	42644	P	39	137746	-2	1.43e-10
32	118295	P	32	137745	0	3.52e-10
30	7782	P	30	43914	0	5.63e-09
30	42656	P	30	137743	-2	2.21e-05
30	34778	P	30	43914	-3	0.000617

## Sheet: Impatiens glandulifera
	Table S5 The comparison of Long repeats among 6 balsaminaceae species
repeat length of the first part	starting position of the first part	match direction	repeat length of the second part	starting position of the second part	distance of this repeat	calculated e-value of this repeat
42	43119	F	42	118653	-2	2.61e-12
40	97435	F	40	118656	0	5.39e-15
39	43122	F	39	97435	-2	1.44e-10
32	7729	F	32	35077	-3	4.73e-05
30	43134	F	30	97447	-2	2.21e-05
30	29421	F	30	29422	-3	0.00062
30	38182	F	30	40406	-3	0.00062
30	66027	F	30	66049	-3	0.00062
30	108891	F	30	108917	-3	0.00062
47	73504	P	47	73504	-3	1.44e-13
40	118656	P	40	138032	0	5.39e-15
39	43122	P	39	138033	-2	1.44e-10
32	224	P	32	260	-1	3.39e-08
31	35000	P	31	35000	-3	0.000172
31	50288	P	31	50497	-3	0.000172
31	76989	P	31	77037	-3	0.000172
30	7731	P	30	44395	0	5.66e-09
30	45349	P	30	45351	-1	5.09e-07
30	43134	P	30	138030	-2	2.21e-05
30	35079	P	30	44395	-3	0.00062

## Sheet: Impatiens piufanensis
	Table S5 The comparison of Long repeats among 6 balsaminaceae species
repeat length of the first part	starting position of the first part	match direction	repeat length of the second part	starting position of the second part	distance of this repeat	calculated e-value of this repeat
50	111607	F	50	111632	0	5.14e-21
42	42983	F	42	118578	-3	1.04e-10
40	97340	F	40	118581	0	5.39e-15
39	42986	F	39	97340	-3	5.32e-09
32	7921	F	32	34958	-3	4.73e-05
31	108877	F	31	108903	-3	0.000172
30	26683	F	30	26684	-2	2.21e-05
30	38068	F	30	40292	-2	2.21e-05
30	111607	F	30	111657	-2	2.21e-05
30	8018	F	30	45380	-3	0.00062
30	42998	F	30	97352	-3	0.00062
40	118581	P	40	137971	0	5.39e-15
39	42986	P	39	137972	-3	5.32e-09
32	58311	P	32	58311	-2	1.58e-06
31	76895	P	31	76932	-1	1.31e-07
30	7923	P	30	44253	0	5.65e-09
30	34960	P	30	44253	-3	0.00062
30	42998	P	30	137969	-3	0.00062

## Sheet: Hydrocera triflora 
		Table S5 The comparison of Long repeats among 6 balsaminaceae species
	repeat length of the first part	starting position of the first part	match direction	repeat length of the second part	starting position of the second part	distance of this repeat	calculated e-value of this repeat
	42	44157	F	42	120509	-2	2.68e-12
	40	98948	F	40	120512	0	5.53e-15
	39	44160	F	39	98948	-2	1.48e-10
	33	47700	F	33	47717	-1	8.97e-09
	33	39233	F	33	41457	-2	4.31e-07
	32	7966	F	32	36097	-3	4.85e-05
	30	44172	F	30	98960	-2	2.27e-05
	30	44795	F	30	44817	-3	0.000636
	48	75125	P	48	75125	0	8.44e-20
	40	120512	P	40	140066	0	5.53e-15
	39	44160	P	39	140067	-2	1.48e-10
	31	71354	P	31	71354	-1	1.35e-07
	31	46892	P	31	46892	-3	0.000176
	30	51830	P	30	51830	0	5.8e-09
	30	7968	P	30	45841	-1	5.22e-07
	30	29347	P	30	29347	-2	2.27e-05
	30	36099	P	30	45841	-2	2.27e-05
	30	44172	P	30	140064	-2	2.27e-05
	30	46841	P	30	46841	-2	2.27e-05
	30	78654	P	30	78697	-2	2.27e-05
