# Supplementary material for: Complete Chloroplast Genomes and Comparative Analyses of Three Ornamental Impatiens Species
Source: Front Genet. 2022 Mar 30;13:816123. doi: 10.3389/fgene.2022.816123 (PMC9006450; doi:10.3389/fgene.2022.816123)
Supplement: Supplementary file 1 [file DataSheet1.ZIP › Supplementary/Supplementary Table 6.XLSX]

## Sheet: SSR-6 species
Table S6 The comparison of SSRs among 6 balsaminaceae species
sample	Mononucleotide	Dinucleotide	Trinucleotide	Tetranucleotide	Pentanucleotide	Hexanucleotide	Total
I.balsamina	80	9	4	3	1		97
I.hawkeri	75	5	4	6			90
I.walleriana	70	9	7	4	1		91
I. piufanensis	77	8	4	6			95
I. glandulifera	74	13	4	5			96
H. triflora	33	9	3	4	1	1	51
sample	repeats	total		sample	repeats	total		sample	repeats	total
I.balsamina	A	33		I.hawkeri	A	29		I.walleriana	A	25
	C	1			C	1			T	45
	T	46			T	45			AT	7
	AT	8			AT	4			TA	2
	TA	1			TA	1			AAT	2
	AAT	1			AAT	1			ATT	1
	ATA	1			GAA	1			GAA	1
	GAA	1			TTA	1			TAT	2
	TTA	1			TTG	1			TTA	1
	AATA	1			AAAG	1			AATA	1
	AATT	1			AATA	2			AATT	1
	TTCA	1			AATT	1			GGTT	1
	AAAGA	1			TAAA	1			TTCA	1
					TTCA	1			AAAGA	1
sample	repeats	total		sample	repeats	total		sample	repeats	total
H. triflora	A	13		I. glandulifera	A	24		I. piufanensis	A	32
	T	20			C	2			C	3
	AT	6			T	48			T	42
	TA	3			AT	11			AT	6
	ATT	2			TA	2			TA	2
	TTA	1			GAA	1			ATT	1
	AATA	1			TAT	1			GAA	1
	CTTA	1			TTA	2			TAT	1
	TAAA	1			AATA	1			TTA	1
	TTTA	1			AATT	1			AATA	1
	TTGTA	1			GTTT	1			AATT	1
	ATTGGG	1			TTTA	2			ATAG	1
									TTCA	1
									TTCT	1
									TTTA	1

## Sheet: I.balsamina
ID	nr.	SSR	type	size	start	end
Impatiens_balsamina(done)_Impatiens_balsamina_chloroplast,_complete_genome	1	p1	(A)10	10	1790	1799
Impatiens_balsamina(done)_Impatiens_balsamina_chloroplast,_complete_genome	2	c	(GAA)4tctttgattc(T)10c(A)11	44	2864	2907
Impatiens_balsamina(done)_Impatiens_balsamina_chloroplast,_complete_genome	3	p1	(A)11	11	3728	3738
Impatiens_balsamina(done)_Impatiens_balsamina_chloroplast,_complete_genome	4	p1	(A)14	14	4680	4693
Impatiens_balsamina(done)_Impatiens_balsamina_chloroplast,_complete_genome	5	p1	(A)18	18	5218	5235
Impatiens_balsamina(done)_Impatiens_balsamina_chloroplast,_complete_genome	6	c	(AT)5ttttttttgttttgaaaaaaaaat(A)10	44	6026	6069
Impatiens_balsamina(done)_Impatiens_balsamina_chloroplast,_complete_genome	7	c	(T)15g(A)12	28	7535	7562
Impatiens_balsamina(done)_Impatiens_balsamina_chloroplast,_complete_genome	8	p1	(T)10	10	7718	7727
Impatiens_balsamina(done)_Impatiens_balsamina_chloroplast,_complete_genome	9	p1	(A)12	12	7943	7954
Impatiens_balsamina(done)_Impatiens_balsamina_chloroplast,_complete_genome	10	c	(A)11gaagacttcttagctttgatttttattcaaaaaggtccattccctaagaatataacggaatggaccttttttgt(A)10	95	8107	8201
Impatiens_balsamina(done)_Impatiens_balsamina_chloroplast,_complete_genome	11	p3	(ATA)4	12	8430	8441
Impatiens_balsamina(done)_Impatiens_balsamina_chloroplast,_complete_genome	12	p1	(A)12	12	9529	9540
Impatiens_balsamina(done)_Impatiens_balsamina_chloroplast,_complete_genome	13	p1	(T)14	14	11825	11838
Impatiens_balsamina(done)_Impatiens_balsamina_chloroplast,_complete_genome	14	p1	(A)15	15	12755	12769
Impatiens_balsamina(done)_Impatiens_balsamina_chloroplast,_complete_genome	15	p1	(T)11	11	13780	13790
Impatiens_balsamina(done)_Impatiens_balsamina_chloroplast,_complete_genome	16	p1	(A)10	10	15813	15822
Impatiens_balsamina(done)_Impatiens_balsamina_chloroplast,_complete_genome	17	p1	(T)10	10	18019	18028
Impatiens_balsamina(done)_Impatiens_balsamina_chloroplast,_complete_genome	18	p2	(AT)5	10	19397	19406
Impatiens_balsamina(done)_Impatiens_balsamina_chloroplast,_complete_genome	19	p2	(AT)5	10	20411	20420
Impatiens_balsamina(done)_Impatiens_balsamina_chloroplast,_complete_genome	20	p1	(A)12	12	22415	22426
Impatiens_balsamina(done)_Impatiens_balsamina_chloroplast,_complete_genome	21	p1	(T)10	10	25697	25706
Impatiens_balsamina(done)_Impatiens_balsamina_chloroplast,_complete_genome	22	c	(T)13cacttagcccctttcatgtatttttttcttc(A)11	55	26774	26828
Impatiens_balsamina(done)_Impatiens_balsamina_chloroplast,_complete_genome	23	p1	(T)11	11	27219	27229
Impatiens_balsamina(done)_Impatiens_balsamina_chloroplast,_complete_genome	24	c	(A)18gtggttgtctgacgagatactatggaaaataagatcttaccctgggagagtcccatattatgtatttaccgcttgttttataataaaac(A)11	118	28597	28714
Impatiens_balsamina(done)_Impatiens_balsamina_chloroplast,_complete_genome	25	c	(T)10ctatcacattattcatactgtaacacatctatcaagagctccgtgtgcaatttgaataaaataatagaattttc(A)10	94	29714	29807
Impatiens_balsamina(done)_Impatiens_balsamina_chloroplast,_complete_genome	26	p1	(A)11	11	30001	30011
Impatiens_balsamina(done)_Impatiens_balsamina_chloroplast,_complete_genome	27	p1	(T)14	14	30597	30610
Impatiens_balsamina(done)_Impatiens_balsamina_chloroplast,_complete_genome	28	p4	(TTCA)3	12	30937	30948
Impatiens_balsamina(done)_Impatiens_balsamina_chloroplast,_complete_genome	29	p1	(T)17	17	31706	31722
Impatiens_balsamina(done)_Impatiens_balsamina_chloroplast,_complete_genome	30	p2	(AT)6	12	31945	31956
Impatiens_balsamina(done)_Impatiens_balsamina_chloroplast,_complete_genome	31	p1	(T)11	11	35032	35042
Impatiens_balsamina(done)_Impatiens_balsamina_chloroplast,_complete_genome	32	p1	(C)10	10	39680	39689
Impatiens_balsamina(done)_Impatiens_balsamina_chloroplast,_complete_genome	33	p1	(A)10	10	41691	41700
Impatiens_balsamina(done)_Impatiens_balsamina_chloroplast,_complete_genome	34	p1	(T)10	10	43460	43469
Impatiens_balsamina(done)_Impatiens_balsamina_chloroplast,_complete_genome	35	c	(A)11gaattctttttttacatagttgaaagttcctataacacgattaacataaaaaatcattaatttttagaaaaagacccttgaatattttttg(A)11	113	45199	45311
Impatiens_balsamina(done)_Impatiens_balsamina_chloroplast,_complete_genome	36	p2	(AT)6	12	46589	46600
Impatiens_balsamina(done)_Impatiens_balsamina_chloroplast,_complete_genome	37	p1	(T)11	11	47146	47156
Impatiens_balsamina(done)_Impatiens_balsamina_chloroplast,_complete_genome	38	p1	(T)10	10	47380	47389
Impatiens_balsamina(done)_Impatiens_balsamina_chloroplast,_complete_genome	39	p1	(A)10	10	48605	48614
Impatiens_balsamina(done)_Impatiens_balsamina_chloroplast,_complete_genome	40	p1	(T)10	10	49260	49269
Impatiens_balsamina(done)_Impatiens_balsamina_chloroplast,_complete_genome	41	p2	(AT)5	10	50004	50013
Impatiens_balsamina(done)_Impatiens_balsamina_chloroplast,_complete_genome	42	p1	(T)11	11	50209	50219
Impatiens_balsamina(done)_Impatiens_balsamina_chloroplast,_complete_genome	43	p2	(AT)6	12	53394	53405
Impatiens_balsamina(done)_Impatiens_balsamina_chloroplast,_complete_genome	44	p1	(A)18	18	55469	55486
Impatiens_balsamina(done)_Impatiens_balsamina_chloroplast,_complete_genome	45	p1	(T)11	11	58267	58277
Impatiens_balsamina(done)_Impatiens_balsamina_chloroplast,_complete_genome	46	p1	(A)11	11	60017	60027
Impatiens_balsamina(done)_Impatiens_balsamina_chloroplast,_complete_genome	47	p4	(AATT)3	12	62750	62761
Impatiens_balsamina(done)_Impatiens_balsamina_chloroplast,_complete_genome	48	p1	(T)13	13	64039	64051
Impatiens_balsamina(done)_Impatiens_balsamina_chloroplast,_complete_genome	49	p1	(T)10	10	64257	64266
Impatiens_balsamina(done)_Impatiens_balsamina_chloroplast,_complete_genome	50	p1	(T)13	13	64668	64680
Impatiens_balsamina(done)_Impatiens_balsamina_chloroplast,_complete_genome	51	p3	(TTA)5	15	65180	65194
Impatiens_balsamina(done)_Impatiens_balsamina_chloroplast,_complete_genome	52	p1	(A)10	10	65666	65675
Impatiens_balsamina(done)_Impatiens_balsamina_chloroplast,_complete_genome	53	p1	(T)10	10	67498	67507
Impatiens_balsamina(done)_Impatiens_balsamina_chloroplast,_complete_genome	54	c	(T)10g(A)11	22	69873	69894
Impatiens_balsamina(done)_Impatiens_balsamina_chloroplast,_complete_genome	55	p1	(T)17	17	71603	71619
Impatiens_balsamina(done)_Impatiens_balsamina_chloroplast,_complete_genome	56	p1	(T)15	15	75949	75963
Impatiens_balsamina(done)_Impatiens_balsamina_chloroplast,_complete_genome	57	p1	(T)12	12	77247	77258
Impatiens_balsamina(done)_Impatiens_balsamina_chloroplast,_complete_genome	58	p1	(T)14	14	79154	79167
Impatiens_balsamina(done)_Impatiens_balsamina_chloroplast,_complete_genome	59	c	(T)11atctgttctttcaatgcaaggatccaag(A)12	51	80180	80230
Impatiens_balsamina(done)_Impatiens_balsamina_chloroplast,_complete_genome	60	p1	(T)10	10	80956	80965
Impatiens_balsamina(done)_Impatiens_balsamina_chloroplast,_complete_genome	61	p2	(TA)6	12	95896	95907
Impatiens_balsamina(done)_Impatiens_balsamina_chloroplast,_complete_genome	62	p1	(T)10	10	101548	101557
Impatiens_balsamina(done)_Impatiens_balsamina_chloroplast,_complete_genome	63	p5	(AAAGA)3	15	108874	108888
Impatiens_balsamina(done)_Impatiens_balsamina_chloroplast,_complete_genome	64	p1	(T)11	11	109583	109593
Impatiens_balsamina(done)_Impatiens_balsamina_chloroplast,_complete_genome	65	p1	(A)10	10	111439	111448
Impatiens_balsamina(done)_Impatiens_balsamina_chloroplast,_complete_genome	66	p1	(T)10	10	113178	113187
Impatiens_balsamina(done)_Impatiens_balsamina_chloroplast,_complete_genome	67	p1	(T)11	11	113687	113697
Impatiens_balsamina(done)_Impatiens_balsamina_chloroplast,_complete_genome	68	p4	(AATA)3	12	113976	113987
Impatiens_balsamina(done)_Impatiens_balsamina_chloroplast,_complete_genome	69	p1	(A)10	10	116435	116444
Impatiens_balsamina(done)_Impatiens_balsamina_chloroplast,_complete_genome	70	c	(A)11tgcttgggaattcatctcatcc(T)11aattaatttttcagagtaataatgtaatccttgaataaaaaatttcttaatatcaatagatatttcaaactattac(T)10	130	118690	118819
Impatiens_balsamina(done)_Impatiens_balsamina_chloroplast,_complete_genome	71	p1	(T)12	12	119317	119328
Impatiens_balsamina(done)_Impatiens_balsamina_chloroplast,_complete_genome	72	p3	(AAT)4	12	122328	122339
Impatiens_balsamina(done)_Impatiens_balsamina_chloroplast,_complete_genome	73	p1	(T)11	11	122899	122909
Impatiens_balsamina(done)_Impatiens_balsamina_chloroplast,_complete_genome	74	p1	(T)16	16	123158	123173
Impatiens_balsamina(done)_Impatiens_balsamina_chloroplast,_complete_genome	75	p1	(A)10	10	124046	124055
Impatiens_balsamina(done)_Impatiens_balsamina_chloroplast,_complete_genome	76	p1	(T)11	11	124206	124216
Impatiens_balsamina(done)_Impatiens_balsamina_chloroplast,_complete_genome	77	p1	(T)11	11	124345	124355
Impatiens_balsamina(done)_Impatiens_balsamina_chloroplast,_complete_genome	78	c	(T)16aagatatttagaaagggttttgttcgttttttaaaaatttttcgaactatttttagaactatagagtatttttttttcaattttctta(T)11	115	124630	124744
Impatiens_balsamina(done)_Impatiens_balsamina_chloroplast,_complete_genome	79	p1	(T)11	11	125740	125750
Impatiens_balsamina(done)_Impatiens_balsamina_chloroplast,_complete_genome	80	c	(T)10gtagtcctcattaatattcttacttttttctttgttgctataaattgacctaactttgtacagttcatcaagggataa(T)10	98	126228	126325
Impatiens_balsamina(done)_Impatiens_balsamina_chloroplast,_complete_genome	81	p1	(A)10	10	133743	133752
Impatiens_balsamina(done)_Impatiens_balsamina_chloroplast,_complete_genome	82	p2	(AT)6	12	139405	139416
Impatiens_chlorosepala_Impatiens_chlorosepala_chloroplast,_complete_genome	83	p1	(A)10	10	152545	152554

## Sheet: I.hawkeri
ID	nr.	SSR	type	size	start	end
Impatiens_hawkeri_Impatiens_hawkeri_chloroplast,complete_genome	1	p4	(TAAA)3	12	1652	1663
Impatiens_hawkeri_Impatiens_hawkeri_chloroplast,complete_genome	2	p1	(T)13	13	1856	1868
Impatiens_hawkeri_Impatiens_hawkeri_chloroplast,complete_genome	3	c	(GAA)4tctttgattcc(T)10g(A)11	45	2816	2860
Impatiens_hawkeri_Impatiens_hawkeri_chloroplast,complete_genome	4	p1	(A)15	15	3679	3693
Impatiens_hawkeri_Impatiens_hawkeri_chloroplast,complete_genome	5	p1	(A)15	15	5221	5235
Impatiens_hawkeri_Impatiens_hawkeri_chloroplast,complete_genome	6	p1	(T)14	14	5543	5556
Impatiens_hawkeri_Impatiens_hawkeri_chloroplast,complete_genome	7	p1	(T)11	11	7171	7181
Impatiens_hawkeri_Impatiens_hawkeri_chloroplast,complete_genome	8	p1	(A)10	10	7443	7452
Impatiens_hawkeri_Impatiens_hawkeri_chloroplast,complete_genome	9	p1	(A)14	14	7786	7799
Impatiens_hawkeri_Impatiens_hawkeri_chloroplast,complete_genome	10	p1	(A)10	10	8778	8787
Impatiens_hawkeri_Impatiens_hawkeri_chloroplast,complete_genome	11	p1	(A)10	10	9073	9082
Impatiens_hawkeri_Impatiens_hawkeri_chloroplast,complete_genome	12	p1	(T)13	13	11358	11370
Impatiens_hawkeri_Impatiens_hawkeri_chloroplast,complete_genome	13	p1	(A)12	12	11499	11510
Impatiens_hawkeri_Impatiens_hawkeri_chloroplast,complete_genome	14	p1	(A)12	12	12308	12319
Impatiens_hawkeri_Impatiens_hawkeri_chloroplast,complete_genome	15	p1	(T)11	11	13340	13350
Impatiens_hawkeri_Impatiens_hawkeri_chloroplast,complete_genome	16	p1	(A)11	11	15403	15413
Impatiens_hawkeri_Impatiens_hawkeri_chloroplast,complete_genome	17	p1	(T)10	10	17559	17568
Impatiens_hawkeri_Impatiens_hawkeri_chloroplast,complete_genome	18	p2	(AT)5	10	18937	18946
Impatiens_hawkeri_Impatiens_hawkeri_chloroplast,complete_genome	19	p2	(AT)6	12	19951	19962
Impatiens_hawkeri_Impatiens_hawkeri_chloroplast,complete_genome	20	p1	(T)10	10	25218	25227
Impatiens_hawkeri_Impatiens_hawkeri_chloroplast,complete_genome	21	p1	(T)11	11	26174	26184
Impatiens_hawkeri_Impatiens_hawkeri_chloroplast,complete_genome	22	p1	(T)12	12	26601	26612
Impatiens_hawkeri_Impatiens_hawkeri_chloroplast,complete_genome	23	c	(A)10gtggttgtctgacgagatactatggaaaataagatcttaccttgggagagtcacatattacgtatttaccacttgttttataataaaac(A)15	114	28100	28213
Impatiens_hawkeri_Impatiens_hawkeri_chloroplast,complete_genome	24	p1	(A)10	10	29487	29496
Impatiens_hawkeri_Impatiens_hawkeri_chloroplast,complete_genome	25	p1	(T)13	13	30074	30086
Impatiens_hawkeri_Impatiens_hawkeri_chloroplast,complete_genome	26	p4	(TTCA)3	12	30416	30427
Impatiens_hawkeri_Impatiens_hawkeri_chloroplast,complete_genome	27	p1	(T)11	11	30849	30859
Impatiens_hawkeri_Impatiens_hawkeri_chloroplast,complete_genome	28	p1	(A)10	10	31405	31414
Impatiens_hawkeri_Impatiens_hawkeri_chloroplast,complete_genome	29	p1	(T)12	12	35205	35216
Impatiens_hawkeri_Impatiens_hawkeri_chloroplast,complete_genome	30	p1	(C)10	10	39147	39156
Impatiens_hawkeri_Impatiens_hawkeri_chloroplast,complete_genome	31	c	(A)10tattaaataaaa(AAAG)3	34	41164	41197
Impatiens_hawkeri_Impatiens_hawkeri_chloroplast,complete_genome	32	p1	(T)13	13	42937	42949
Impatiens_hawkeri_Impatiens_hawkeri_chloroplast,complete_genome	33	c	(A)10gaattctttttttacatagttgaaagttcctataacacgattaacataaaaaatcattaattttgagaaaaagacccttgaata(T)14g(A)10	119	44764	44882
Impatiens_hawkeri_Impatiens_hawkeri_chloroplast,complete_genome	34	p1	(A)13	13	45547	45559
Impatiens_hawkeri_Impatiens_hawkeri_chloroplast,complete_genome	35	p1	(A)10	10	45826	45835
Impatiens_hawkeri_Impatiens_hawkeri_chloroplast,complete_genome	36	p1	(T)10	10	46215	46224
Impatiens_hawkeri_Impatiens_hawkeri_chloroplast,complete_genome	37	p1	(T)12	12	46710	46721
Impatiens_hawkeri_Impatiens_hawkeri_chloroplast,complete_genome	38	p1	(T)11	11	46939	46949
Impatiens_hawkeri_Impatiens_hawkeri_chloroplast,complete_genome	39	p1	(A)10	10	48164	48173
Impatiens_hawkeri_Impatiens_hawkeri_chloroplast,complete_genome	40	p1	(T)11	11	48819	48829
Impatiens_hawkeri_Impatiens_hawkeri_chloroplast,complete_genome	41	p1	(T)10	10	49745	49754
Impatiens_hawkeri_Impatiens_hawkeri_chloroplast,complete_genome	42	p2	(AT)6	12	52917	52928
Impatiens_hawkeri_Impatiens_hawkeri_chloroplast,complete_genome	43	p1	(A)10	10	54985	54994
Impatiens_hawkeri_Impatiens_hawkeri_chloroplast,complete_genome	44	p1	(T)12	12	57789	57800
Impatiens_hawkeri_Impatiens_hawkeri_chloroplast,complete_genome	45	p1	(A)10	10	59454	59463
Impatiens_hawkeri_Impatiens_hawkeri_chloroplast,complete_genome	46	p4	(AATT)3	12	62187	62198
Impatiens_hawkeri_Impatiens_hawkeri_chloroplast,complete_genome	47	p1	(A)10	10	62845	62854
Impatiens_hawkeri_Impatiens_hawkeri_chloroplast,complete_genome	48	p1	(T)16	16	63474	63489
Impatiens_hawkeri_Impatiens_hawkeri_chloroplast,complete_genome	49	p1	(T)13	13	64018	64030
Impatiens_hawkeri_Impatiens_hawkeri_chloroplast,complete_genome	50	p3	(TTA)4	12	64529	64540
Impatiens_hawkeri_Impatiens_hawkeri_chloroplast,complete_genome	51	p1	(T)10	10	65449	65458
Impatiens_hawkeri_Impatiens_hawkeri_chloroplast,complete_genome	52	p1	(T)13	13	66084	66096
Impatiens_hawkeri_Impatiens_hawkeri_chloroplast,complete_genome	53	p1	(T)12	12	66892	66903
Impatiens_hawkeri_Impatiens_hawkeri_chloroplast,complete_genome	54	p1	(A)16	16	69264	69279
Impatiens_hawkeri_Impatiens_hawkeri_chloroplast,complete_genome	55	p1	(T)10	10	70055	70064
Impatiens_hawkeri_Impatiens_hawkeri_chloroplast,complete_genome	56	p1	(T)10	10	70356	70365
Impatiens_hawkeri_Impatiens_hawkeri_chloroplast,complete_genome	57	p1	(T)10	10	70959	70968
Impatiens_hawkeri_Impatiens_hawkeri_chloroplast,complete_genome	58	p1	(T)10	10	73807	73816
Impatiens_hawkeri_Impatiens_hawkeri_chloroplast,complete_genome	59	p1	(T)12	12	76647	76658
Impatiens_hawkeri_Impatiens_hawkeri_chloroplast,complete_genome	60	p1	(A)10	10	79584	79593
Impatiens_hawkeri_Impatiens_hawkeri_chloroplast,complete_genome	61	p1	(T)13	13	80396	80408
Impatiens_hawkeri_Impatiens_hawkeri_chloroplast,complete_genome	62	p1	(T)10	10	80559	80568
Impatiens_hawkeri_Impatiens_hawkeri_chloroplast,complete_genome	63	p2	(TA)6	12	95344	95355
Impatiens_hawkeri_Impatiens_hawkeri_chloroplast,complete_genome	64	p1	(T)14	14	109010	109023
Impatiens_hawkeri_Impatiens_hawkeri_chloroplast,complete_genome	65	p1	(A)17	17	110685	110701
Impatiens_hawkeri_Impatiens_hawkeri_chloroplast,complete_genome	66	p1	(A)13	13	110879	110891
Impatiens_hawkeri_Impatiens_hawkeri_chloroplast,complete_genome	67	p4	(AATA)3	12	111312	111323
Impatiens_hawkeri_Impatiens_hawkeri_chloroplast,complete_genome	68	p1	(T)10	10	112627	112636
Impatiens_hawkeri_Impatiens_hawkeri_chloroplast,complete_genome	69	p4	(AATA)3	12	113440	113451
Impatiens_hawkeri_Impatiens_hawkeri_chloroplast,complete_genome	70	p1	(A)19	19	115907	115925
Impatiens_hawkeri_Impatiens_hawkeri_chloroplast,complete_genome	71	p1	(T)15	15	118205	118219
Impatiens_hawkeri_Impatiens_hawkeri_chloroplast,complete_genome	72	p1	(T)12	12	118677	118688
Impatiens_hawkeri_Impatiens_hawkeri_chloroplast,complete_genome	73	p1	(T)10	10	118796	118805
Impatiens_hawkeri_Impatiens_hawkeri_chloroplast,complete_genome	74	p3	(AAT)4	12	121804	121815
Impatiens_hawkeri_Impatiens_hawkeri_chloroplast,complete_genome	75	p1	(T)17	17	122641	122657
Impatiens_hawkeri_Impatiens_hawkeri_chloroplast,complete_genome	76	c	(T)10gtcaataaaaagttgcatgtttattctacgaatagtaatgatagaaaaaaagaaattcatgtagattttttcagtaa(T)11aaataatagaatttacgaacgactcgagtatttcttctttttaatattttt(A)11	160	123616	123775
Impatiens_hawkeri_Impatiens_hawkeri_chloroplast,complete_genome	77	c	(T)10aagatatttagaaagggttttgttcttttttttaaaatttttagaactatagagtatttttttttcaattttgcta(T)11	97	124133	124229
Impatiens_hawkeri_Impatiens_hawkeri_chloroplast,complete_genome	78	c	(T)11caaggttagcattttttttaatagcattgaaaagacattttaaaaattttgtttcatattttgactctatttttct(TTG)4	99	125216	125314
Impatiens_hawkeri_Impatiens_hawkeri_chloroplast,complete_genome	79	p1	(T)10	10	125699	125708
Impatiens_hawkeri_Impatiens_hawkeri_chloroplast,complete_genome	80	p2	(AT)6	12	138758	138769

## Sheet: I.walleriana
ID	nr.	SSR	type	size	start	end
Impatiens_walleriana_Impatiens_walleriana_chloroplast,_complete_genome	1	p1	(A)10	10	1764	1773
Impatiens_walleriana_Impatiens_walleriana_chloroplast,_complete_genome	2	c	(GAA)4tctttgattccttttttttg(A)12	44	2817	2860
Impatiens_walleriana_Impatiens_walleriana_chloroplast,_complete_genome	3	p4	(GGTT)4	16	3469	3484
Impatiens_walleriana_Impatiens_walleriana_chloroplast,_complete_genome	4	p1	(A)10	10	3685	3694
Impatiens_walleriana_Impatiens_walleriana_chloroplast,_complete_genome	5	p1	(A)10	10	4667	4676
Impatiens_walleriana_Impatiens_walleriana_chloroplast,_complete_genome	6	p1	(A)14	14	5217	5230
Impatiens_walleriana_Impatiens_walleriana_chloroplast,_complete_genome	7	p1	(T)11	11	5540	5550
Impatiens_walleriana_Impatiens_walleriana_chloroplast,_complete_genome	8	c	(TA)5ttttatatatattttttgttttg(A)11t(A)13	58	5998	6055
Impatiens_walleriana_Impatiens_walleriana_chloroplast,_complete_genome	9	p5	(AAAGA)3	15	6878	6892
Impatiens_walleriana_Impatiens_walleriana_chloroplast,_complete_genome	10	c*	(T)15(A)10*	25	7497	7521
Impatiens_walleriana_Impatiens_walleriana_chloroplast,_complete_genome	11	p1	(T)11	11	7677	7687
Impatiens_walleriana_Impatiens_walleriana_chloroplast,_complete_genome	12	p1	(A)12	12	7878	7889
Impatiens_walleriana_Impatiens_walleriana_chloroplast,_complete_genome	13	p1	(A)10	10	8142	8151
Impatiens_walleriana_Impatiens_walleriana_chloroplast,_complete_genome	14	p1	(A)15	15	9429	9443
Impatiens_walleriana_Impatiens_walleriana_chloroplast,_complete_genome	15	p1	(T)11	11	10999	11009
Impatiens_walleriana_Impatiens_walleriana_chloroplast,_complete_genome	16	p1	(T)11	11	11725	11735
Impatiens_walleriana_Impatiens_walleriana_chloroplast,_complete_genome	17	p1	(A)11	11	12641	12651
Impatiens_walleriana_Impatiens_walleriana_chloroplast,_complete_genome	18	c	(A)10ca(AT)5tgttttggtcaatccttgaattggataaaatcctctgaaagaggaatcgttctttcgaacata(T)11catttttctttaatgacacaccctaaatatataccacaaaaattcttagtcaatttatgactactca(T)10	173	13593	13765
Impatiens_walleriana_Impatiens_walleriana_chloroplast,_complete_genome	19	p1	(T)10	10	17948	17957
Impatiens_walleriana_Impatiens_walleriana_chloroplast,_complete_genome	20	p2	(AT)5	10	19326	19335
Impatiens_walleriana_Impatiens_walleriana_chloroplast,_complete_genome	21	p2	(AT)5	10	20340	20349
Impatiens_walleriana_Impatiens_walleriana_chloroplast,_complete_genome	22	p1	(T)10	10	25616	25625
Impatiens_walleriana_Impatiens_walleriana_chloroplast,_complete_genome	23	p1	(T)12	12	27063	27074
Impatiens_walleriana_Impatiens_walleriana_chloroplast,_complete_genome	24	p1	(A)11	11	27731	27741
Impatiens_walleriana_Impatiens_walleriana_chloroplast,_complete_genome	25	p1	(A)10	10	29494	29503
Impatiens_walleriana_Impatiens_walleriana_chloroplast,_complete_genome	26	p1	(A)10	10	29772	29781
Impatiens_walleriana_Impatiens_walleriana_chloroplast,_complete_genome	27	p1	(T)11	11	30360	30370
Impatiens_walleriana_Impatiens_walleriana_chloroplast,_complete_genome	28	p4	(TTCA)3	12	30731	30742
Impatiens_walleriana_Impatiens_walleriana_chloroplast,_complete_genome	29	p1	(T)16	16	31481	31496
Impatiens_walleriana_Impatiens_walleriana_chloroplast,_complete_genome	30	p1	(T)10	10	35527	35536
Impatiens_walleriana_Impatiens_walleriana_chloroplast,_complete_genome	31	p1	(T)11	11	43242	43252
Impatiens_walleriana_Impatiens_walleriana_chloroplast,_complete_genome	32	p1	(A)10	10	45153	45162
Impatiens_walleriana_Impatiens_walleriana_chloroplast,_complete_genome	33	p1	(A)10	10	45381	45390
Impatiens_walleriana_Impatiens_walleriana_chloroplast,_complete_genome	34	p1	(A)13	13	46116	46128
Impatiens_walleriana_Impatiens_walleriana_chloroplast,_complete_genome	35	p2	(AT)6	12	46455	46466
Impatiens_walleriana_Impatiens_walleriana_chloroplast,_complete_genome	36	p1	(T)10	10	46987	46996
Impatiens_walleriana_Impatiens_walleriana_chloroplast,_complete_genome	37	p1	(T)10	10	47220	47229
Impatiens_walleriana_Impatiens_walleriana_chloroplast,_complete_genome	38	p1	(A)10	10	48437	48446
Impatiens_walleriana_Impatiens_walleriana_chloroplast,_complete_genome	39	p1	(T)11	11	49092	49102
Impatiens_walleriana_Impatiens_walleriana_chloroplast,_complete_genome	40	p2	(AT)5	10	49837	49846
Impatiens_walleriana_Impatiens_walleriana_chloroplast,_complete_genome	41	p1	(T)12	12	50044	50055
Impatiens_walleriana_Impatiens_walleriana_chloroplast,_complete_genome	42	p2	(AT)7	14	53215	53228
Impatiens_walleriana_Impatiens_walleriana_chloroplast,_complete_genome	43	p1	(A)13	13	55259	55271
Impatiens_walleriana_Impatiens_walleriana_chloroplast,_complete_genome	44	p1	(A)12	12	59742	59753
Impatiens_walleriana_Impatiens_walleriana_chloroplast,_complete_genome	45	p1	(A)10	10	61737	61746
Impatiens_walleriana_Impatiens_walleriana_chloroplast,_complete_genome	46	p4	(AATT)4	16	62473	62488
Impatiens_walleriana_Impatiens_walleriana_chloroplast,_complete_genome	47	p1	(T)18	18	64373	64390
Impatiens_walleriana_Impatiens_walleriana_chloroplast,_complete_genome	48	p3	(TTA)4	12	64881	64892
Impatiens_walleriana_Impatiens_walleriana_chloroplast,_complete_genome	49	p1	(T)11	11	65785	65795
Impatiens_walleriana_Impatiens_walleriana_chloroplast,_complete_genome	50	c	(TAT)4ttaatta(TAT)4ttaatattcttttattgattgcagtgaaatctgtatttcaaatttgtaacttc(T)11	95	66373	66467
Impatiens_walleriana_Impatiens_walleriana_chloroplast,_complete_genome	51	p1	(T)11	11	67245	67255
Impatiens_walleriana_Impatiens_walleriana_chloroplast,_complete_genome	52	c	(T)12aagttctcatatcgaattcaaagtgccatgctattattacttaatattcatatcgcgaaggcatagtc(T)10	90	69634	69723
Impatiens_walleriana_Impatiens_walleriana_chloroplast,_complete_genome	53	p2	(TA)5	10	73373	73382
Impatiens_walleriana_Impatiens_walleriana_chloroplast,_complete_genome	54	p1	(T)10	10	74201	74210
Impatiens_walleriana_Impatiens_walleriana_chloroplast,_complete_genome	55	p1	(T)10	10	75690	75699
Impatiens_walleriana_Impatiens_walleriana_chloroplast,_complete_genome	56	p1	(T)12	12	76977	76988
Impatiens_walleriana_Impatiens_walleriana_chloroplast,_complete_genome	57	p1	(T)13	13	78889	78901
Impatiens_walleriana_Impatiens_walleriana_chloroplast,_complete_genome	58	c	(T)13atttctctta(ATT)4gatttaattattgataatgaaaatattcttacttta(AT)5aaccttctattgaatctttca(T)13	115	80696	80810
Impatiens_walleriana_Impatiens_walleriana_chloroplast,_complete_genome	59	p1	(T)14	14	80961	80974
Impatiens_walleriana_Impatiens_walleriana_chloroplast,_complete_genome	60	c	(AAT)4aaagggagttatctttttttcattctcatcaatttgatatgtttttttaaaaaaagtgctttcattattattcctttttaaaaaggatagtaagtcca(T)14	124	109282	109405
Impatiens_walleriana_Impatiens_walleriana_chloroplast,_complete_genome	61	p1	(A)11	11	111252	111262
Impatiens_walleriana_Impatiens_walleriana_chloroplast,_complete_genome	62	p1	(T)10	10	111744	111753
Impatiens_walleriana_Impatiens_walleriana_chloroplast,_complete_genome	63	p1	(T)10	10	112939	112948
Impatiens_walleriana_Impatiens_walleriana_chloroplast,_complete_genome	64	c	(T)17agattaagatactttttttcttctcttaaaaaaagatttcttttttcattgtacgacgaacaatcatagga(T)10	98	113448	113545
Impatiens_walleriana_Impatiens_walleriana_chloroplast,_complete_genome	65	p4	(AATA)3	12	113763	113774
Impatiens_walleriana_Impatiens_walleriana_chloroplast,_complete_genome	66	p1	(A)10	10	116224	116233
Impatiens_walleriana_Impatiens_walleriana_chloroplast,_complete_genome	67	p1	(T)10	10	118509	118518
Impatiens_walleriana_Impatiens_walleriana_chloroplast,_complete_genome	68	p3	(AAT)4	12	122111	122122
Impatiens_walleriana_Impatiens_walleriana_chloroplast,_complete_genome	69	p1	(T)14	14	122938	122951
Impatiens_walleriana_Impatiens_walleriana_chloroplast,_complete_genome	70	c	(T)10gtgaataaaaagttgcatatttattctacgaatagtaatgatagataaaaagaaattcatgtatattttttcagtaa(T)11	98	123896	123993
Impatiens_walleriana_Impatiens_walleriana_chloroplast,_complete_genome	71	c	(T)10aagatatttagaaagggttttgttctttttttaaaaatttttcgaactctttttagaactatagagtatttttttttcaattttccta(T)11	109	124407	124515
Impatiens_walleriana_Impatiens_walleriana_chloroplast,_complete_genome	72	p1	(T)11	11	125499	125509
Impatiens_walleriana_Impatiens_walleriana_chloroplast,_complete_genome	73	c	(T)10gtagtcctcattaatattcttacttttttctttgttgctataaattgacctaactttgtacagttcatcaagggataa(T)10	98	125987	126084
Impatiens_guizhouensis_Impatiens_guizhouensis_chloroplast,_complete_genome	74	p1	(T)10	10	127195	127204
Impatiens_guizhouensis_Impatiens_guizhouensis_chloroplast,_complete_genome	75	p1	(A)10	10	134269	134278
Impatiens_guizhouensis_Impatiens_guizhouensis_chloroplast,_complete_genome	76	p1	(A)10	10	138165	138174
Impatiens_guizhouensis_Impatiens_guizhouensis_chloroplast,_complete_genome	77	p2	(TA)7	14	139920	139933

## Sheet: Impatiens glandulifera
ID	nr.	SSR	type	size	start	end
Impatiens_glandulifera_(modified)_Impatiens_glandulifera_isolate_HB92_chloroplast,_complete_genome	1	p4	(TAAA)3	12	1550	1561
Impatiens_glandulifera_(modified)_Impatiens_glandulifera_isolate_HB92_chloroplast,_complete_genome	2	p1	(A)10	10	1785	1794
Impatiens_glandulifera_(modified)_Impatiens_glandulifera_isolate_HB92_chloroplast,_complete_genome	3	c	(T)10g(A)10	21	2872	2892
Impatiens_glandulifera_(modified)_Impatiens_glandulifera_isolate_HB92_chloroplast,_complete_genome	4	p1	(A)10	10	3708	3717
Impatiens_glandulifera_(modified)_Impatiens_glandulifera_isolate_HB92_chloroplast,_complete_genome	5	p1	(A)13	13	5253	5265
Impatiens_glandulifera_(modified)_Impatiens_glandulifera_isolate_HB92_chloroplast,_complete_genome	6	p1	(T)11	11	6046	6056
Impatiens_glandulifera_(modified)_Impatiens_glandulifera_isolate_HB92_chloroplast,_complete_genome	7	p4	(TTTA)3	12	6296	6307
Impatiens_glandulifera_(modified)_Impatiens_glandulifera_isolate_HB92_chloroplast,_complete_genome	8	p1	(A)10	10	6485	6494
Impatiens_glandulifera_(modified)_Impatiens_glandulifera_isolate_HB92_chloroplast,_complete_genome	9	p1	(A)13	13	7451	7463
Impatiens_glandulifera_(modified)_Impatiens_glandulifera_isolate_HB92_chloroplast,_complete_genome	10	p1	(T)11	11	7618	7628
Impatiens_glandulifera_(modified)_Impatiens_glandulifera_isolate_HB92_chloroplast,_complete_genome	11	p1	(A)10	10	8070	8079
Impatiens_glandulifera_(modified)_Impatiens_glandulifera_isolate_HB92_chloroplast,_complete_genome	12	p1	(T)16	16	11657	11672
Impatiens_glandulifera_(modified)_Impatiens_glandulifera_isolate_HB92_chloroplast,_complete_genome	13	p1	(A)10	10	15639	15648
Impatiens_glandulifera_(modified)_Impatiens_glandulifera_isolate_HB92_chloroplast,_complete_genome	14	p1	(T)10	10	17851	17860
Impatiens_glandulifera_(modified)_Impatiens_glandulifera_isolate_HB92_chloroplast,_complete_genome	15	p2	(AT)5	10	20258	20267
Impatiens_glandulifera_(modified)_Impatiens_glandulifera_isolate_HB92_chloroplast,_complete_genome	16	p1	(T)10	10	25542	25551
Impatiens_glandulifera_(modified)_Impatiens_glandulifera_isolate_HB92_chloroplast,_complete_genome	17	p1	(T)10	10	27068	27077
Impatiens_glandulifera_(modified)_Impatiens_glandulifera_isolate_HB92_chloroplast,_complete_genome	18	p1	(A)13	13	29440	29452
Impatiens_glandulifera_(modified)_Impatiens_glandulifera_isolate_HB92_chloroplast,_complete_genome	19	p1	(T)10	10	30499	30508
Impatiens_glandulifera_(modified)_Impatiens_glandulifera_isolate_HB92_chloroplast,_complete_genome	20	p4	(TTCA)3	12	30828	30839
Impatiens_glandulifera_(modified)_Impatiens_glandulifera_isolate_HB92_chloroplast,_complete_genome	21	p1	(A)10	10	31876	31885
Impatiens_glandulifera_(modified)_Impatiens_glandulifera_isolate_HB92_chloroplast,_complete_genome	22	p1	(T)10	10	35824	35833
Impatiens_glandulifera_(modified)_Impatiens_glandulifera_isolate_HB92_chloroplast,_complete_genome	23	p1	(A)11	11	41967	41977
Impatiens_glandulifera_(modified)_Impatiens_glandulifera_isolate_HB92_chloroplast,_complete_genome	24	p1	(A)12	12	45535	45546
Impatiens_glandulifera_(modified)_Impatiens_glandulifera_isolate_HB92_chloroplast,_complete_genome	25	p1	(A)13	13	46335	46347
Impatiens_glandulifera_(modified)_Impatiens_glandulifera_isolate_HB92_chloroplast,_complete_genome	26	c	(A)10ttctacaatttttttgtttaaatggaagaattgaaaatggaagaaatga(AT)5ttattatttctataatatttattaaaaa(AT)6aaatattatagaatatttattttttagaatgtatttcttatatacattttttttcttttgatgaactgattggccagttccaacaaatagaataaat(A)10	216	50292	50507
Impatiens_glandulifera_(modified)_Impatiens_glandulifera_isolate_HB92_chloroplast,_complete_genome	27	p1	(A)17	17	55896	55912
Impatiens_glandulifera_(modified)_Impatiens_glandulifera_isolate_HB92_chloroplast,_complete_genome	28	c	(TTAA)3attattaataaatatagatgagatttgatttgacgaaaaaaatgatttc(TTCT)3	73	56101	56173
Impatiens_glandulifera_(modified)_Impatiens_glandulifera_isolate_HB92_chloroplast,_complete_genome	29	p1	(A)10	10	62212	62221
Impatiens_glandulifera_(modified)_Impatiens_glandulifera_isolate_HB92_chloroplast,_complete_genome	30	p1	(T)12	12	64795	64806
Impatiens_glandulifera_(modified)_Impatiens_glandulifera_isolate_HB92_chloroplast,_complete_genome	31	p3	(TTA)4	12	65305	65316
Impatiens_glandulifera_(modified)_Impatiens_glandulifera_isolate_HB92_chloroplast,_complete_genome	32	p1	(A)11	11	67220	67230
Impatiens_glandulifera_(modified)_Impatiens_glandulifera_isolate_HB92_chloroplast,_complete_genome	33	p1	(T)10	10	67638	67647
Impatiens_glandulifera_(modified)_Impatiens_glandulifera_isolate_HB92_chloroplast,_complete_genome	34	p1	(T)10	10	70044	70053
Impatiens_glandulifera_(modified)_Impatiens_glandulifera_isolate_HB92_chloroplast,_complete_genome	35	p2	(TA)5	10	70894	70903
Impatiens_glandulifera_(modified)_Impatiens_glandulifera_isolate_HB92_chloroplast,_complete_genome	36	p1	(T)15	15	74398	74412
Impatiens_glandulifera_(modified)_Impatiens_glandulifera_isolate_HB92_chloroplast,_complete_genome	37	p1	(T)11	11	77119	77129
Impatiens_glandulifera_(modified)_Impatiens_glandulifera_isolate_HB92_chloroplast,_complete_genome	38	p1	(T)13	13	77328	77340
Impatiens_glandulifera_(modified)_Impatiens_glandulifera_isolate_HB92_chloroplast,_complete_genome	39	c	(T)10cttaattatctataatgaaaatattcttaatatatagccttatattgaatctttcc(T)11	77	81039	81115
Impatiens_glandulifera_(modified)_Impatiens_glandulifera_isolate_HB92_chloroplast,_complete_genome	40	p1	(T)10	10	81266	81275
Impatiens_glandulifera_(modified)_Impatiens_glandulifera_isolate_HB92_chloroplast,_complete_genome	41	p2	(TC)6	12	82702	82713
Impatiens_glandulifera_(modified)_Impatiens_glandulifera_isolate_HB92_chloroplast,_complete_genome	42	p2	(TA)6	12	96058	96069
Impatiens_glandulifera_(modified)_Impatiens_glandulifera_isolate_HB92_chloroplast,_complete_genome	43	p1	(A)12	12	108836	108847
Impatiens_glandulifera_(modified)_Impatiens_glandulifera_isolate_HB92_chloroplast,_complete_genome	44	p1	(T)11	11	109700	109710
Impatiens_glandulifera_(modified)_Impatiens_glandulifera_isolate_HB92_chloroplast,_complete_genome	45	p1	(A)10	10	111372	111381
Impatiens_glandulifera_(modified)_Impatiens_glandulifera_isolate_HB92_chloroplast,_complete_genome	46	p1	(T)13	13	111696	111708
Impatiens_glandulifera_(modified)_Impatiens_glandulifera_isolate_HB92_chloroplast,_complete_genome	47	p1	(A)12	12	112352	112363
Impatiens_glandulifera_(modified)_Impatiens_glandulifera_isolate_HB92_chloroplast,_complete_genome	48	c	(AT)5tcgtgtaagccagcgagaaccatttgaatcaagtagtgcactgattcacatggttctcataaacatcaaacatatcgggtaaaaatgaaaa(T)11	112	113759	113870
Impatiens_glandulifera_(modified)_Impatiens_glandulifera_isolate_HB92_chloroplast,_complete_genome	49	p4	(AATA)3	12	114139	114150
Impatiens_glandulifera_(modified)_Impatiens_glandulifera_isolate_HB92_chloroplast,_complete_genome	50	p5	(AAATG)3	15	115523	115537
Impatiens_glandulifera_(modified)_Impatiens_glandulifera_isolate_HB92_chloroplast,_complete_genome	51	p1	(T)10	10	118911	118920
Impatiens_glandulifera_(modified)_Impatiens_glandulifera_isolate_HB92_chloroplast,_complete_genome	52	p1	(T)13	13	123277	123289
Impatiens_glandulifera_(modified)_Impatiens_glandulifera_isolate_HB92_chloroplast,_complete_genome	53	p1	(T)11	11	123744	123754
Impatiens_glandulifera_(modified)_Impatiens_glandulifera_isolate_HB92_chloroplast,_complete_genome	54	c	(T)12cactaaaaagttccatatttattctacgaatagtaatgatagataaaaagaaatccatgtagatttttttagtaa(T)11	98	124258	124355
Impatiens_glandulifera_(modified)_Impatiens_glandulifera_isolate_HB92_chloroplast,_complete_genome	55	c	(T)10ctcttgttttagtctttctattttatttctgattatgcttgttctagcaattatatctttc(T)10	81	124474	124554
Impatiens_glandulifera_(modified)_Impatiens_glandulifera_isolate_HB92_chloroplast,_complete_genome	56	c	(T)16aagagatttagaaaggattttgttcttttttttaaaattattagaactagatcgta(T)10acttttcc(T)13	103	124760	124862
Impatiens_glandulifera_(modified)_Impatiens_glandulifera_isolate_HB92_chloroplast,_complete_genome	57	c	(T)11atttctttaatttcaatcaa(T)11	42	125815	125856
Impatiens_glandulifera_(modified)_Impatiens_glandulifera_isolate_HB92_chloroplast,_complete_genome	58	c	(T)10gaagtcctcataaatattcttaattttttctttgttgctataaattgacctaaccttgtacagttcagcaaggtctaa(T)10	98	126334	126431
Impatiens_glandulifera_(modified)_Impatiens_glandulifera_isolate_HB92_chloroplast,_complete_genome	59	p1	(T)12	12	126661	126672
Impatiens_glandulifera_(modified)_Impatiens_glandulifera_isolate_HB92_chloroplast,_complete_genome	60	p2	(AT)6	12	139438	139449

## Sheet: Impatiens piufanensis
ID	nr.	SSR	type	size	start	end
Impatiens_piufanensis_(modified)_Impatiens_piufanensis_chloroplast,_complete_genome	1	p1	(A)10	10	1549	1558
Impatiens_piufanensis_(modified)_Impatiens_piufanensis_chloroplast,_complete_genome	2	c	(GAA)4tcttttattgctttttgtttttttg(A)11	48	2879	2926
Impatiens_piufanensis_(modified)_Impatiens_piufanensis_chloroplast,_complete_genome	3	p1	(C)10	10	5051	5060
Impatiens_piufanensis_(modified)_Impatiens_piufanensis_chloroplast,_complete_genome	4	p1	(A)12	12	5261	5272
Impatiens_piufanensis_(modified)_Impatiens_piufanensis_chloroplast,_complete_genome	5	c	(TTTA)3ttttttcaaaacaaaaaagaaatagaaaaaaaggatgataacactacttaataggctatggatttcctttttttagacg(T)13atttttggggaagattatagaaggatttctgaatttcaaat(A)10	155	6010	6164
Impatiens_piufanensis_(modified)_Impatiens_piufanensis_chloroplast,_complete_genome	6	c	(T)14c(A)11	26	7624	7649
Impatiens_piufanensis_(modified)_Impatiens_piufanensis_chloroplast,_complete_genome	7	p1	(A)10	10	7895	7904
Impatiens_piufanensis_(modified)_Impatiens_piufanensis_chloroplast,_complete_genome	8	p1	(A)11	11	8019	8029
Impatiens_piufanensis_(modified)_Impatiens_piufanensis_chloroplast,_complete_genome	9	p1	(A)10	10	8165	8174
Impatiens_piufanensis_(modified)_Impatiens_piufanensis_chloroplast,_complete_genome	10	p1	(T)14	14	9427	9440
Impatiens_piufanensis_(modified)_Impatiens_piufanensis_chloroplast,_complete_genome	11	p1	(T)11	11	11025	11035
Impatiens_piufanensis_(modified)_Impatiens_piufanensis_chloroplast,_complete_genome	12	p1	(T)13	13	11750	11762
Impatiens_piufanensis_(modified)_Impatiens_piufanensis_chloroplast,_complete_genome	13	c	(T)10aatattcttttggtcaatccttgaattggataaaatcctctgaaagaggaatcgttctttcgaacata(T)11	89	13648	13736
Impatiens_piufanensis_(modified)_Impatiens_piufanensis_chloroplast,_complete_genome	14	p1	(A)10	10	15800	15809
Impatiens_piufanensis_(modified)_Impatiens_piufanensis_chloroplast,_complete_genome	15	p1	(T)10	10	18006	18015
Impatiens_piufanensis_(modified)_Impatiens_piufanensis_chloroplast,_complete_genome	16	p2	(AT)5	10	19384	19393
Impatiens_piufanensis_(modified)_Impatiens_piufanensis_chloroplast,_complete_genome	17	p2	(AT)5	10	20398	20407
Impatiens_piufanensis_(modified)_Impatiens_piufanensis_chloroplast,_complete_genome	18	p1	(T)10	10	25683	25692
Impatiens_piufanensis_(modified)_Impatiens_piufanensis_chloroplast,_complete_genome	19	c*	(A)10ttattgaatttctacattattatatattacatattataacttgcttgaa(C)15(A)14*	88	26625	26712
Impatiens_piufanensis_(modified)_Impatiens_piufanensis_chloroplast,_complete_genome	20	p1	(T)12	12	27089	27100
Impatiens_piufanensis_(modified)_Impatiens_piufanensis_chloroplast,_complete_genome	21	p1	(A)12	12	27215	27226
Impatiens_piufanensis_(modified)_Impatiens_piufanensis_chloroplast,_complete_genome	22	c	(T)10catgatttcatagaatttttgattcgttattcatgaattattcaatgaaattcattttgaattctaaaacatattaatctaatattatgaa(TAT)4atattaataataaccgtcttaactt(A)10	148	30534	30681
Impatiens_piufanensis_(modified)_Impatiens_piufanensis_chloroplast,_complete_genome	23	p4	(TTCA)3	12	30819	30830
Impatiens_piufanensis_(modified)_Impatiens_piufanensis_chloroplast,_complete_genome	24	c	(A)10gtaagtggacctgacccattgaatcatgactctatccgctattctgatattaaaattagatagggatgaaattggaccggttgactc(T)13	110	31429	31538
Impatiens_piufanensis_(modified)_Impatiens_piufanensis_chloroplast,_complete_genome	25	p1	(A)11	11	31739	31749
Impatiens_piufanensis_(modified)_Impatiens_piufanensis_chloroplast,_complete_genome	26	p4	(ATAG)3	12	35168	35179
Impatiens_piufanensis_(modified)_Impatiens_piufanensis_chloroplast,_complete_genome	27	p1	(C)11	11	35614	35624
Impatiens_piufanensis_(modified)_Impatiens_piufanensis_chloroplast,_complete_genome	28	p1	(A)12	12	41834	41845
Impatiens_piufanensis_(modified)_Impatiens_piufanensis_chloroplast,_complete_genome	29	p1	(T)10	10	43578	43587
Impatiens_piufanensis_(modified)_Impatiens_piufanensis_chloroplast,_complete_genome	30	p1	(A)11	11	45490	45500
Impatiens_piufanensis_(modified)_Impatiens_piufanensis_chloroplast,_complete_genome	31	p1	(T)11	11	47306	47316
Impatiens_piufanensis_(modified)_Impatiens_piufanensis_chloroplast,_complete_genome	32	c	(T)10gtttaatttaaatggaagaattgaaaattgaagaagtga(AT)5	59	50064	50122
Impatiens_piufanensis_(modified)_Impatiens_piufanensis_chloroplast,_complete_genome	33	p2	(AT)5	10	53516	53525
Impatiens_piufanensis_(modified)_Impatiens_piufanensis_chloroplast,_complete_genome	34	p1	(A)10	10	53777	53786
Impatiens_piufanensis_(modified)_Impatiens_piufanensis_chloroplast,_complete_genome	35	p1	(A)11	11	55588	55598
Impatiens_piufanensis_(modified)_Impatiens_piufanensis_chloroplast,_complete_genome	36	p4	(TTCT)3	12	55830	55841
Impatiens_piufanensis_(modified)_Impatiens_piufanensis_chloroplast,_complete_genome	37	p1	(A)11	11	58728	58738
Impatiens_piufanensis_(modified)_Impatiens_piufanensis_chloroplast,_complete_genome	38	p1	(T)11	11	59842	59852
Impatiens_piufanensis_(modified)_Impatiens_piufanensis_chloroplast,_complete_genome	39	p1	(A)11	11	60046	60056
Impatiens_piufanensis_(modified)_Impatiens_piufanensis_chloroplast,_complete_genome	40	p4	(AATT)3	12	62765	62776
Impatiens_piufanensis_(modified)_Impatiens_piufanensis_chloroplast,_complete_genome	41	p1	(T)10	10	64035	64044
Impatiens_piufanensis_(modified)_Impatiens_piufanensis_chloroplast,_complete_genome	42	p1	(T)10	10	64640	64649
Impatiens_piufanensis_(modified)_Impatiens_piufanensis_chloroplast,_complete_genome	43	p3	(TTA)4	12	65152	65163
Impatiens_piufanensis_(modified)_Impatiens_piufanensis_chloroplast,_complete_genome	44	p2	(TA)7	14	65944	65957
Impatiens_piufanensis_(modified)_Impatiens_piufanensis_chloroplast,_complete_genome	45	p1	(T)11	11	67465	67475
Impatiens_piufanensis_(modified)_Impatiens_piufanensis_chloroplast,_complete_genome	46	c	(T)10ctaggcattttacttaatctcg(A)10	42	68236	68277
Impatiens_piufanensis_(modified)_Impatiens_piufanensis_chloroplast,_complete_genome	47	p1	(A)12	12	69397	69408
Impatiens_piufanensis_(modified)_Impatiens_piufanensis_chloroplast,_complete_genome	48	c	(T)10cc(A)11gctctcatatcgaattcaaagtgccatgctattattacttaatattcatatcgcgaaggcatagtc(T)10	99	69843	69941
Impatiens_piufanensis_(modified)_Impatiens_piufanensis_chloroplast,_complete_genome	49	p1	(A)10	10	74232	74241
Impatiens_piufanensis_(modified)_Impatiens_piufanensis_chloroplast,_complete_genome	50	p1	(T)10	10	75911	75920
Impatiens_piufanensis_(modified)_Impatiens_piufanensis_chloroplast,_complete_genome	51	p1	(T)12	12	77217	77228
Impatiens_piufanensis_(modified)_Impatiens_piufanensis_chloroplast,_complete_genome	52	p1	(A)11	11	80189	80199
Impatiens_piufanensis_(modified)_Impatiens_piufanensis_chloroplast,_complete_genome	53	p2	(TA)7	14	95965	95978
Impatiens_piufanensis_(modified)_Impatiens_piufanensis_chloroplast,_complete_genome	54	p1	(T)11	11	101616	101626
Impatiens_piufanensis_(modified)_Impatiens_piufanensis_chloroplast,_complete_genome	55	p1	(A)10	10	108803	108812
Impatiens_piufanensis_(modified)_Impatiens_piufanensis_chloroplast,_complete_genome	56	p1	(T)11	11	109662	109672
Impatiens_piufanensis_(modified)_Impatiens_piufanensis_chloroplast,_complete_genome	57	c	(AT)5taaagaaaggactc(T)11	35	111336	111370
Impatiens_piufanensis_(modified)_Impatiens_piufanensis_chloroplast,_complete_genome	58	p1	(A)10	10	111551	111560
Impatiens_piufanensis_(modified)_Impatiens_piufanensis_chloroplast,_complete_genome	59	p1	(T)10	10	113290	113299
Impatiens_piufanensis_(modified)_Impatiens_piufanensis_chloroplast,_complete_genome	60	c	(T)10acttttattatattaagatactatttttcttctcttaaaaaaaga(T)11	66	113781	113846
Impatiens_piufanensis_(modified)_Impatiens_piufanensis_chloroplast,_complete_genome	61	p4	(AATA)3	12	114060	114071
Impatiens_piufanensis_(modified)_Impatiens_piufanensis_chloroplast,_complete_genome	62	p1	(A)11	11	116510	116520
Impatiens_piufanensis_(modified)_Impatiens_piufanensis_chloroplast,_complete_genome	63	p1	(A)12	12	117067	117078
Impatiens_piufanensis_(modified)_Impatiens_piufanensis_chloroplast,_complete_genome	64	p1	(T)11	11	118891	118901
Impatiens_piufanensis_(modified)_Impatiens_piufanensis_chloroplast,_complete_genome	65	p3	(ATT)4	12	119382	119393
Impatiens_piufanensis_(modified)_Impatiens_piufanensis_chloroplast,_complete_genome	66	p1	(A)10	10	121720	121729
Impatiens_piufanensis_(modified)_Impatiens_piufanensis_chloroplast,_complete_genome	67	p1	(T)10	10	122951	122960
Impatiens_piufanensis_(modified)_Impatiens_piufanensis_chloroplast,_complete_genome	68	c	(T)11agtgaattcatttttggatcaatcataagaaaaaaac(T)10	58	123202	123259
Impatiens_piufanensis_(modified)_Impatiens_piufanensis_chloroplast,_complete_genome	69	p1	(T)11	11	123629	123639
Impatiens_piufanensis_(modified)_Impatiens_piufanensis_chloroplast,_complete_genome	70	c	(T)11ccaataaaaagttgcatatttattctacgaatagtaatgatagagaaaaagaaattcatgtagattttttcagtaa(T)14	101	124159	124259
Impatiens_piufanensis_(modified)_Impatiens_piufanensis_chloroplast,_complete_genome	71	p1	(T)10	10	124736	124745
Impatiens_piufanensis_(modified)_Impatiens_piufanensis_chloroplast,_complete_genome	72	p1	(T)11	11	125723	125733
Impatiens_piufanensis_(modified)_Impatiens_piufanensis_chloroplast,_complete_genome	73	c	(T)10gaagtcctcattaatatttttacttttttctttgttgctataaattgatctaaccttgtagagttcatcaagagataa(T)10	98	126211	126308
Impatiens_piufanensis_(modified)_Impatiens_piufanensis_chloroplast,_complete_genome	74	p1	(T)10	10	126540	126549
Impatiens_piufanensis_(modified)_Impatiens_piufanensis_chloroplast,_complete_genome	75	p1	(A)11	11	133726	133736
Impatiens_piufanensis_(modified)_Impatiens_piufanensis_chloroplast,_complete_genome	76	p2	(AT)7	14	139373	139386

## Sheet: Hydrocera triflora 
	ID	nr.	SSR	type	size	start	end
	Hydrocera_triflora_(modified)_Hydrocera_triflora_chloroplast,_complete_genome	1	p2	(TA)5	10	18	27
	Hydrocera_triflora_(modified)_Hydrocera_triflora_chloroplast,_complete_genome	2	p4	(TAAA)3	12	1713	1724
	Hydrocera_triflora_(modified)_Hydrocera_triflora_chloroplast,_complete_genome	3	p1	(T)10	10	2927	2936
	Hydrocera_triflora_(modified)_Hydrocera_triflora_chloroplast,_complete_genome	4	p1	(A)12	12	7683	7694
	Hydrocera_triflora_(modified)_Hydrocera_triflora_chloroplast,_complete_genome	5	p1	(A)13	13	8330	8342
	Hydrocera_triflora_(modified)_Hydrocera_triflora_chloroplast,_complete_genome	6	p1	(T)18	18	11245	11262
	Hydrocera_triflora_(modified)_Hydrocera_triflora_chloroplast,_complete_genome	7	p1	(A)11	11	15990	16000
	Hydrocera_triflora_(modified)_Hydrocera_triflora_chloroplast,_complete_genome	8	p1	(T)11	11	18209	18219
	Hydrocera_triflora_(modified)_Hydrocera_triflora_chloroplast,_complete_genome	9	p2	(AT)5	10	19588	19597
	Hydrocera_triflora_(modified)_Hydrocera_triflora_chloroplast,_complete_genome	10	p2	(AT)5	10	20612	20621
	Hydrocera_triflora_(modified)_Hydrocera_triflora_chloroplast,_complete_genome	11	p1	(T)10	10	25912	25921
	Hydrocera_triflora_(modified)_Hydrocera_triflora_chloroplast,_complete_genome	12	p1	(A)10	10	26930	26939
	Hydrocera_triflora_(modified)_Hydrocera_triflora_chloroplast,_complete_genome	13	p1	(T)11	11	27541	27551
	Hydrocera_triflora_(modified)_Hydrocera_triflora_chloroplast,_complete_genome	14	c	(TTGTA)3aaaaaaaaacaattgtattataagttatataataagttatagtagttataaaattgagtattttttcataaaattagaattatcatgaatagtgataagtcgtcttttgaatcgccaaatatccctactttccattatattatgccaatcaaatgtaaaaattcgaaatcaacaaaagaaaaaaagtaagtggacctgacccattgaatcatgactctatccgctattctgatattaaaattagata	24	32355	32378
	Hydrocera_triflora_(modified)_Hydrocera_triflora_chloroplast,_complete_genome	15	p1	(T)14	14	32642	32655
	Hydrocera_triflora_(modified)_Hydrocera_triflora_chloroplast,_complete_genome	16	c	(ATTGGG)3tgctacttaaaaagtattccttattc(T)12	56	35927	35982
	Hydrocera_triflora_(modified)_Hydrocera_triflora_chloroplast,_complete_genome	17	p1	(A)10	10	36883	36892
	Hydrocera_triflora_(modified)_Hydrocera_triflora_chloroplast,_complete_genome	18	p1	(T)10	10	44765	44774
	Hydrocera_triflora_(modified)_Hydrocera_triflora_chloroplast,_complete_genome	19	p1	(A)12	12	45090	45101
	Hydrocera_triflora_(modified)_Hydrocera_triflora_chloroplast,_complete_genome	20	c	(AT)5taaatattcaaattaatatcaaataaagaattaatatatacttagttataactaataactaagtctcttcattcaaaaaggtggaaggtaagacg(A)11	116	47740	47855
	Hydrocera_triflora_(modified)_Hydrocera_triflora_chloroplast,_complete_genome	21	p1	(A)10	10	48544	48553
	Hydrocera_triflora_(modified)_Hydrocera_triflora_chloroplast,_complete_genome	22	p1	(T)11	11	49406	49416
	Hydrocera_triflora_(modified)_Hydrocera_triflora_chloroplast,_complete_genome	23	p2	(AT)5	10	51841	51850
	Hydrocera_triflora_(modified)_Hydrocera_triflora_chloroplast,_complete_genome	24	p1	(T)10	10	51953	51962
	Hydrocera_triflora_(modified)_Hydrocera_triflora_chloroplast,_complete_genome	25	p1	(T)10	10	54923	54932
	Hydrocera_triflora_(modified)_Hydrocera_triflora_chloroplast,_complete_genome	26	p2	(AT)6	12	55261	55272
	Hydrocera_triflora_(modified)_Hydrocera_triflora_chloroplast,_complete_genome	27	p1	(T)10	10	65941	65950
	Hydrocera_triflora_(modified)_Hydrocera_triflora_chloroplast,_complete_genome	28	p3	(ATT)4	12	67057	67068
	Hydrocera_triflora_(modified)_Hydrocera_triflora_chloroplast,_complete_genome	29	p4	(TTTA)3	12	67938	67949
	Hydrocera_triflora_(modified)_Hydrocera_triflora_chloroplast,_complete_genome	30	p3	(TTA)4	12	70396	70407
	Hydrocera_triflora_(modified)_Hydrocera_triflora_chloroplast,_complete_genome	31	p1	(T)11	11	71553	71563
	Hydrocera_triflora_(modified)_Hydrocera_triflora_chloroplast,_complete_genome	32	p1	(T)14	14	78997	79010
	Hydrocera_triflora_(modified)_Hydrocera_triflora_chloroplast,_complete_genome	33	c	(T)10aatctgttctttcaatgcacaatgcaaggatccaag(A)11	57	81941	81997
	Hydrocera_triflora_(modified)_Hydrocera_triflora_chloroplast,_complete_genome	34	p2	(TA)5	10	97573	97582
	Hydrocera_triflora_(modified)_Hydrocera_triflora_chloroplast,_complete_genome	35	p1	(A)14	14	110447	110460
	Hydrocera_triflora_(modified)_Hydrocera_triflora_chloroplast,_complete_genome	36	p4	(CTTA)3	12	112845	112856
	Hydrocera_triflora_(modified)_Hydrocera_triflora_chloroplast,_complete_genome	37	p1	(T)14	14	113243	113256
	Hydrocera_triflora_(modified)_Hydrocera_triflora_chloroplast,_complete_genome	38	p1	(A)11	11	113428	113438
	Hydrocera_triflora_(modified)_Hydrocera_triflora_chloroplast,_complete_genome	39	p1	(A)14	14	114861	114874
	Hydrocera_triflora_(modified)_Hydrocera_triflora_chloroplast,_complete_genome	40	p2	(TA)5	10	115563	115572
	Hydrocera_triflora_(modified)_Hydrocera_triflora_chloroplast,_complete_genome	41	p4	(AATA)3	12	115977	115988
	Hydrocera_triflora_(modified)_Hydrocera_triflora_chloroplast,_complete_genome	42	p3	(ATT)4	12	121347	121358
	Hydrocera_triflora_(modified)_Hydrocera_triflora_chloroplast,_complete_genome	43	p1	(T)12	12	126146	126157
	Hydrocera_triflora_(modified)_Hydrocera_triflora_chloroplast,_complete_genome	44	p1	(T)11	11	126761	126771
	Hydrocera_triflora_(modified)_Hydrocera_triflora_chloroplast,_complete_genome	45	p1	(T)11	11	128348	128358
	Hydrocera_triflora_(modified)_Hydrocera_triflora_chloroplast,_complete_genome	46	p1	(T)14	14	128595	128608
	Hydrocera_triflora_(modified)_Hydrocera_triflora_chloroplast,_complete_genome	47	p2	(AT)5	10	141472	141481
