# Supplementary material for: Complete Chloroplast Genomes and Comparative Analyses of Three Ornamental Impatiens Species
Source: Front Genet. 2022 Mar 30;13:816123. doi: 10.3389/fgene.2022.816123 (PMC9006450; doi:10.3389/fgene.2022.816123)
Supplement: Supplementary file 1 [file DataSheet1.ZIP › Supplementary/Supplementary Table 7.XLSX]

## Sheet: 3
Table S7 The Pi value of 3 Impatiens species
Window	Midpoint	Pi	Theta	S
1-695	395	0.05256	0.05328	73
296-895	595	0.01822	0.02336	32
496-1095	795	0.01456	0.01752	24
696-1295	995	0.01433	0.01679	23
896-1495	1195	0.019	0.02044	28
1096-1735	1395	0.03556	0.04015	55
1296-2013	1606	0.04722	0.05328	73
1496-2217	1849	0.05767	0.06788	93
1736-2417	2117	0.049	0.0562	77
2014-2617	2317	0.044	0.05182	71
2218-2817	2517	0.05011	0.0562	77
2418-3025	2717	0.05756	0.06423	88
2618-3225	2917	0.06189	0.06569	90
2818-3452	3125	0.05911	0.0635	87
3026-3654	3325	0.05578	0.06277	86
3226-3872	3552	0.05278	0.06058	83
3453-4083	3762	0.04511	0.05182	71
3655-4284	3978	0.03522	0.03942	54
3873-4624	4183	0.03867	0.04234	58
4084-4885	4504	0.05322	0.05839	80
4285-5087	4743	0.07122	0.07883	108
4625-5291	4987	0.06222	0.07153	98
4886-5526	5187	0.05144	0.05912	81
5088-5745	5404	0.03867	0.04453	61
5292-5963	5644	0.04567	0.05182	71
5527-6176	5859	0.04389	0.04964	68
5746-7173	6068	0.05356	0.05912	81
5964-7373	6296	0.05944	0.0635	87
6177-7574	7273	0.05356	0.05839	80
7174-7806	7474	0.041	0.04599	63
7374-8113	7674	0.03878	0.0438	60
7575-8344	8003	0.04189	0.04599	63
7807-8631	8236	0.05	0.05328	73
8114-9022	8502	0.06489	0.07007	96
8345-9227	8760	0.07	0.07664	105
8632-9450	9122	0.07489	0.08102	111
9023-9652	9342	0.05189	0.0562	77
9228-9878	9551	0.04411	0.04599	63
9451-10147	9770	0.05167	0.0562	77
9653-10363	10026	0.05167	0.05693	78
9879-10563	10263	0.048	0.05474	75
10148-10763	10463	0.02133	0.02555	35
10364-10963	10663	0.01656	0.02044	28
10564-11163	10863	0.01511	0.01898	26
10764-11363	11063	0.01556	0.01898	26
10964-11563	11263	0.01456	0.01679	23
11164-11763	11463	0.01411	0.0146	20
11364-11968	11663	0.01778	0.02044	28
11564-12168	11868	0.02478	0.02993	41
11764-12372	12068	0.028	0.03577	49
11969-12643	12268	0.03211	0.03942	54
12169-12877	12530	0.02767	0.03358	46
12373-13089	12772	0.03089	0.03577	49
12644-13313	12989	0.03311	0.03723	51
12878-13576	13189	0.03656	0.04088	56
13090-13776	13471	0.02878	0.03212	44
13314-14017	13676	0.02556	0.03066	42
13577-14271	13881	0.03244	0.0365	50
13777-14509	14140	0.05233	0.05839	80
14018-14774	14389	0.05967	0.06642	91
14272-14996	14660	0.05722	0.06569	90
14510-15196	14889	0.03689	0.0438	60
14775-15396	15096	0.02144	0.02555	35
14997-15596	15296	0.00978	0.01241	17
15197-15796	15496	0.01144	0.0146	20
15397-16032	15696	0.02	0.02482	34
15597-16232	15915	0.02333	0.0292	40
15797-16432	16132	0.02711	0.03358	46
16033-16632	16332	0.02067	0.02555	35
16233-16836	16532	0.02233	0.02628	36
16433-17046	16732	0.025	0.0292	40
16633-17252	16946	0.02744	0.03285	45
16837-17452	17152	0.03289	0.03869	53
17047-17652	17352	0.02967	0.03431	47
17253-17852	17552	0.02633	0.02993	41
17453-18058	17752	0.02678	0.03139	43
17653-18291	17958	0.029	0.03504	48
17853-18509	18191	0.03656	0.04453	61
18059-18709	18409	0.03044	0.03796	52
18292-18909	18609	0.03167	0.03869	53
18510-19109	18809	0.02811	0.03358	46
18710-19309	19009	0.03256	0.03942	54
18910-19515	19209	0.03267	0.03942	54
19110-19715	19415	0.034	0.04161	57
19310-19915	19615	0.02578	0.03066	42
19516-20115	19815	0.02322	0.02701	37
19716-20315	20015	0.01844	0.02117	29
19916-20515	20215	0.02467	0.02774	38
20116-20715	20415	0.01944	0.0219	30
20316-20915	20615	0.01811	0.01971	27
20516-21115	20815	0.01478	0.01752	24
20716-21338	21015	0.02056	0.02555	35
20916-21538	21215	0.02478	0.03212	44
21116-21768	21438	0.02489	0.03139	43
21339-21968	21668	0.02133	0.02628	36
21539-22168	21868	0.02367	0.02701	37
21769-22368	22068	0.01889	0.02117	29
21969-22568	22268	0.01856	0.02117	29
22169-22768	22468	0.01667	0.01825	25
22369-22968	22668	0.01689	0.01898	26
22569-23190	22868	0.02333	0.02628	36
22769-23391	23078	0.02622	0.03139	43
22969-23608	23291	0.038	0.04307	59
23191-23808	23497	0.03111	0.03504	48
23392-24008	23708	0.02111	0.02336	32
23609-24208	23908	0.01044	0.01314	18
23809-24408	24108	0.00978	0.01241	17
24009-24608	24308	0.01256	0.01606	22
24209-24808	24508	0.01211	0.0146	20
24409-25008	24708	0.01467	0.01752	24
24609-25208	24908	0.01444	0.01679	23
24809-25408	25108	0.01578	0.01825	25
25009-25608	25308	0.017	0.01971	27
25209-25808	25508	0.01667	0.01971	27
25409-26014	25708	0.02122	0.02482	34
25609-26214	25908	0.01856	0.0219	30
25809-26414	26114	0.02256	0.02555	35
26015-26614	26314	0.02022	0.02409	33
26215-26814	26514	0.02044	0.02482	34
26415-27014	26714	0.01811	0.02336	32
26615-27214	26914	0.01822	0.02263	31
26815-27429	27114	0.02311	0.02774	38
27015-27692	27314	0.03056	0.03504	48
27215-27962	27530	0.05	0.05547	76
27430-28183	27831	0.05978	0.06496	89
27693-28403	28082	0.06556	0.07153	98
27963-28624	28290	0.05367	0.05985	82
28184-28842	28519	0.05356	0.06277	86
28404-29130	28738	0.05256	0.06131	84
28625-29397	28982	0.05678	0.06569	90
28843-29635	29271	0.04856	0.05328	73
29131-29870	29497	0.04278	0.04672	64
29398-30126	29750	0.04367	0.04745	65
29636-30344	30006	0.05233	0.05693	78
29871-30555	30240	0.05189	0.0562	77
30127-30763	30455	0.04111	0.04453	61
30345-30985	30663	0.03944	0.04453	61
30556-31210	30870	0.049	0.05474	75
30764-31417	31085	0.05922	0.06715	92
30986-31685	31310	0.05133	0.05912	81
31211-31890	31570	0.03389	0.04088	56
31418-32106	31790	0.02289	0.02847	39
31686-32461	31990	0.03322	0.03796	52
31891-32798	32345	0.041	0.04745	65
32107-33066	32592	0.04422	0.05036	69
32462-33303	32898	0.03889	0.04745	65
32799-33524	33177	0.04044	0.04891	67
33067-33859	33413	0.04544	0.05328	73
33304-34071	33639	0.04789	0.05255	72
33525-34277	33970	0.04611	0.04745	65
33860-34477	34177	0.03078	0.03139	43
34072-34677	34377	0.01711	0.01752	24
34278-34877	34577	0.00756	0.00949	13
34478-35077	34777	0.00867	0.01095	15
34678-35283	34977	0.00556	0.0073	10
34878-35483	35177	0.00811	0.01022	14
35078-35683	35383	0.00811	0.01022	14
35284-35883	35583	0.01689	0.01898	26
35484-36083	35783	0.016	0.01825	25
35684-36283	35983	0.01711	0.01971	27
35884-36483	36183	0.00978	0.01241	17
36084-36711	36383	0.01233	0.01533	21
36284-36931	36583	0.02078	0.02482	34
36484-37164	36828	0.03233	0.03796	52
36712-37377	37040	0.03089	0.0365	50
36932-37589	37277	0.02989	0.03577	49
37165-37809	37477	0.02456	0.0292	40
37378-38014	37709	0.032	0.03577	49
37590-38230	37914	0.03444	0.03577	49
37810-38430	38124	0.029	0.03066	42
38015-38671	38330	0.02033	0.0219	30
38231-38871	38530	0.00933	0.01168	16
38431-39071	38771	0.00711	0.00876	12
38672-39271	38971	0.00756	0.00949	13
38872-39471	39171	0.01067	0.01314	18
39072-39671	39371	0.01011	0.01241	17
39272-39871	39571	0.01011	0.01241	17
39472-40071	39771	0.00856	0.01022	14
39672-40271	39971	0.01333	0.01606	22
39872-40471	40171	0.01644	0.01971	27
40072-40671	40371	0.01689	0.02044	28
40272-40871	40571	0.01267	0.01533	21
40472-41071	40771	0.00756	0.00949	13
40672-41271	40971	0.008	0.00949	13
40872-41471	41171	0.01233	0.0146	20
41072-41671	41371	0.01511	0.01825	25
41272-41871	41571	0.01478	0.01825	25
41472-42071	41771	0.013	0.01606	22
41672-42271	41971	0.01167	0.01387	19
41872-42471	42171	0.01211	0.0146	20
42072-42671	42371	0.01056	0.01241	17
42272-42871	42571	0.01356	0.01679	23
42472-43071	42771	0.01422	0.01606	22
42672-43276	42971	0.02144	0.02555	35
42872-43697	43171	0.02722	0.03139	43
43072-43963	43376	0.03156	0.03723	51
43277-44177	43863	0.02989	0.03358	46
43698-44388	44063	0.02544	0.02774	38
43964-44590	44277	0.02167	0.02409	33
44178-44796	44490	0.02011	0.02409	33
44389-45006	44696	0.01633	0.02044	28
44591-45224	44896	0.01589	0.02044	28
44797-45424	45114	0.02233	0.02628	36
45007-45632	45324	0.02644	0.03066	42
45225-45832	45528	0.02678	0.03066	42
45425-46444	45732	0.031	0.0365	50
45633-46688	46321	0.033	0.04015	55
45833-46909	46588	0.04089	0.04891	67
46445-47118	46800	0.03078	0.03796	52
46689-47318	47018	0.02644	0.03212	44
46910-47518	47218	0.01878	0.02409	33
47119-47784	47418	0.03744	0.04088	56
47319-48148	47618	0.04033	0.04526	62
47519-48601	48048	0.065	0.07153	98
47785-48873	48279	0.08056	0.09051	124
48149-49075	48741	0.08956	0.1	137
48602-49287	48974	0.075	0.08467	116
48874-49537	49187	0.048	0.05474	75
49076-49751	49388	0.04533	0.04964	68
49288-49975	49651	0.04633	0.05109	70
49538-50207	49863	0.04467	0.05109	70
49752-50414	50083	0.04411	0.05036	69
49976-50671	50307	0.04156	0.04672	64
50208-50903	50570	0.04111	0.04672	64
50416-51103	50771	0.03144	0.03796	52
50672-51303	51003	0.01844	0.02336	32
50904-51509	51203	0.01933	0.02336	32
51104-51721	51404	0.02667	0.03212	44
51304-51921	51621	0.03056	0.03723	51
51510-52121	51821	0.02211	0.02774	38
51722-52331	52021	0.016	0.01898	26
51922-52531	52224	0.01656	0.01825	25
52122-52731	52431	0.02178	0.02409	33
52332-53245	52631	0.03822	0.04088	56
52532-53461	52892	0.03544	0.03869	53
52732-53669	53356	0.04056	0.04307	59
53246-53870	53564	0.02544	0.0292	40
53462-54078	53769	0.03822	0.04307	59
53670-54319	53974	0.03956	0.0438	60
53871-54522	54212	0.03833	0.04161	57
54079-54722	54422	0.03333	0.0365	50
54320-54922	54622	0.022	0.02482	34
54523-55122	54822	0.01956	0.02263	31
54723-55322	55022	0.01211	0.01387	19
54923-55522	55222	0.01289	0.01606	22
55123-55722	55422	0.01511	0.01898	26
55323-55922	55622	0.01644	0.02117	29
55523-56122	55822	0.01633	0.02044	28
55723-56327	56022	0.02056	0.02482	34
55923-56804	56222	0.03733	0.04088	56
56123-57036	56695	0.03944	0.0438	60
56328-57236	56933	0.03344	0.0365	50
56805-57436	57136	0.01578	0.01825	25
57037-57636	57336	0.01233	0.01314	18
57237-57836	57536	0.014	0.0146	20
57437-58036	57736	0.01411	0.01533	21
57637-58236	57936	0.01133	0.01314	18
57837-58436	58136	0.00978	0.01241	17
58037-58658	58336	0.01256	0.01606	22
58237-58925	58542	0.02656	0.03139	43
58437-59140	58758	0.03722	0.04161	57
58659-59364	59030	0.03856	0.0438	60
58926-59564	59247	0.03944	0.0438	60
59141-59779	59464	0.03589	0.04161	57
59365-59979	59664	0.03822	0.0438	60
59565-60179	59879	0.03356	0.03942	54
59780-60379	60079	0.02567	0.02993	41
59980-60579	60279	0.02256	0.02628	36
60180-60802	60479	0.02744	0.03285	45
60380-61199	60679	0.04511	0.05182	71
60580-61399	60902	0.04933	0.05474	75
60803-61628	61299	0.05089	0.05547	76
61200-61860	61528	0.04389	0.04964	68
61400-62060	61751	0.04489	0.05255	72
61629-62260	61960	0.03467	0.04234	58
61861-62469	62160	0.02889	0.03504	48
62061-62885	62369	0.02789	0.03431	47
62261-63295	62776	0.04189	0.04891	67
62470-63508	63136	0.04489	0.05255	72
62891-63714	63408	0.04622	0.05401	74
63296-63914	63608	0.03011	0.0365	50
63509-64137	63814	0.032	0.03723	51
63715-64339	64014	0.03167	0.03504	48
63915-64539	64239	0.03522	0.03869	53
64138-64739	64439	0.029	0.03358	46
64340-64939	64639	0.02567	0.03066	42
64540-65139	64839	0.02211	0.02701	37
64740-65355	65039	0.02411	0.0292	40
64940-65567	65239	0.02989	0.03504	48
65140-65960	65466	0.03956	0.0438	60
65356-66176	65673	0.05044	0.05547	76
65568-66381	66060	0.04011	0.04453	61
65961-66586	66281	0.02833	0.03358	46
66177-66786	66486	0.01211	0.01533	21
66382-66989	66686	0.012	0.01533	21
66587-67190	66889	0.01989	0.0219	30
66787-67404	67089	0.03244	0.03285	45
66990-67630	67290	0.05067	0.05328	73
67191-67874	67521	0.054	0.05912	81
67405-68098	67744	0.05556	0.0635	87
67631-68329	67974	0.04811	0.05547	76
67875-68529	68221	0.04633	0.05328	73
68099-68729	68429	0.03622	0.04234	58
68330-68936	68629	0.04444	0.04745	65
68530-69161	68832	0.04378	0.04526	62
68730-69428	69053	0.05422	0.05547	76
68937-69681	69266	0.03667	0.03942	54
69162-70006	69576	0.03689	0.04161	57
69429-70245	69795	0.04056	0.04526	62
69682-70445	70140	0.04767	0.05255	72
70007-70682	70345	0.05089	0.05401	74
70246-70882	70582	0.03289	0.03504	48
70446-71124	70782	0.03	0.03285	45
70683-71328	71017	0.01978	0.02336	32
70883-71528	71228	0.02167	0.02628	36
71125-71728	71428	0.01867	0.02263	31
71329-71951	71628	0.024	0.02774	38
71529-72160	71838	0.03467	0.04015	55
71729-72389	72059	0.03667	0.04088	56
71952-72599	72280	0.03611	0.03942	54
72161-72804	72489	0.02722	0.02847	39
72390-73015	72704	0.023	0.02482	34
72600-73233	72904	0.02544	0.02847	39
72805-73453	73129	0.03633	0.04161	57
73016-73656	73337	0.03611	0.04234	58
73234-73856	73556	0.03078	0.0365	50
73454-74190	73756	0.02544	0.0292	40
73657-74484	74090	0.04444	0.05109	70
73857-74703	74349	0.05256	0.05985	82
74191-74942	74602	0.04689	0.05401	74
74485-75154	74811	0.03156	0.03504	48
74704-75374	75053	0.03056	0.03504	48
74943-75574	75274	0.028	0.03139	43
75155-75774	75474	0.02278	0.02555	35
75375-75974	75674	0.015	0.01679	23
75575-76174	75874	0.01544	0.01825	25
75775-76374	76074	0.02144	0.02482	34
75975-76574	76274	0.01867	0.02117	29
76175-76774	76474	0.02022	0.02336	32
76375-76986	76674	0.02322	0.02847	39
76575-77202	76875	0.03078	0.03504	48
76775-77412	77087	0.02989	0.03431	47
76987-77612	77312	0.02444	0.02774	38
77203-77813	77512	0.025	0.03139	43
77413-78038	77713	0.04078	0.04891	67
77613-78244	77913	0.04644	0.05474	75
77814-78460	78144	0.04478	0.05255	72
78039-78660	78355	0.02778	0.03285	45
78245-78860	78560	0.01911	0.02263	31
78461-79060	78760	0.01522	0.01606	22
78661-79280	78960	0.01878	0.01898	26
78861-79503	79160	0.02756	0.02993	41
79061-79755	79398	0.03378	0.03869	53
79281-79999	79648	0.04289	0.04818	66
79504-80216	79872	0.04144	0.04672	64
79756-80416	80116	0.03378	0.03723	51
80000-80616	80316	0.02233	0.02701	37
80217-80887	80516	0.02756	0.03285	45
80417-81099	80782	0.03511	0.04088	56
80617-81305	80987	0.03456	0.04015	55
80888-81505	81205	0.02944	0.03358	46
81100-81705	81405	0.02556	0.02993	41
81306-81905	81605	0.02989	0.03504	48
81506-82105	81805	0.02656	0.03066	42
81706-82305	82005	0.02389	0.02847	39
81906-82519	82205	0.02189	0.02555	35
82106-82782	82419	0.02544	0.02993	41
82306-82982	82676	0.02322	0.02701	37
82520-83188	82882	0.02078	0.02409	33
82783-83388	83088	0.02367	0.02847	39
82983-83599	83288	0.03356	0.03869	53
83189-83811	83489	0.04111	0.04818	66
83389-84011	83711	0.03556	0.04088	56
83600-84235	83911	0.034	0.03942	54
83812-84435	84117	0.02522	0.02847	39
84012-84635	84335	0.01944	0.0219	30
84236-84858	84535	0.02922	0.03212	44
84436-85080	84756	0.04078	0.04672	64
84636-85301	84980	0.04922	0.05693	78
84859-85503	85191	0.04044	0.04745	65
85081-85726	85402	0.04278	0.04818	66
85302-85949	85620	0.048	0.05328	73
85504-86149	85849	0.04233	0.04818	66
85727-86349	86049	0.03833	0.0438	60
85950-86554	86249	0.03122	0.0365	50
86150-86754	86449	0.03667	0.04161	57
86350-86955	86654	0.04078	0.04818	66
86555-87168	86854	0.04256	0.05036	69
86755-87387	87068	0.03678	0.04526	62
86956-87587	87268	0.01967	0.02409	33
87169-87787	87487	0.00922	0.01168	16
87388-88006	87687	0.00278	0.00365	5
87588-88206	87906	0.00389	0.00511	7
87788-88406	88106	0.00422	0.00511	7
88007-88606	88306	0.00367	0.00438	6
88207-88806	88506	0.00256	0.00292	4
88407-89006	88706	0.00167	0.00219	3
88607-89206	88906	0.00111	0.00146	2
88807-89406	89106	0.00111	0.00146	2
89007-89618	89306	0.00167	0.00219	3
89207-89818	89518	0.00422	0.00511	7
89407-90018	89718	0.00478	0.00584	8
89619-90218	89918	0.00533	0.00657	9
89819-90418	90118	0.00333	0.00438	6
90019-90624	90318	0.00333	0.00438	6
90219-90824	90524	0.00222	0.00292	4
90419-91024	90724	0.00278	0.00365	5
90625-91227	90924	0.00622	0.0073	10
90825-91427	91124	0.00733	0.00876	12
91025-91627	91327	0.00844	0.01022	14
91228-91866	91527	0.00933	0.01168	16
91428-92066	91766	0.00878	0.01095	15
91628-92266	91966	0.00711	0.00876	12
91867-92466	92166	0.00278	0.00365	5
92067-92666	92366	0.00367	0.00438	6
92267-92866	92566	0.00367	0.00438	6
92467-93066	92766	0.00311	0.00365	5
92667-93266	92966	0.00167	0.00219	3
92867-93466	93166	0.00478	0.00584	8
93067-93666	93366	0.00567	0.00657	9
93267-93866	93566	0.00789	0.00949	13
93467-94066	93766	0.00589	0.0073	10
93667-94266	93966	0.00544	0.00657	9
93867-94466	94166	0.00267	0.00292	4
94067-94666	94366	0.00156	0.00146	2
94267-94866	94566	0.00278	0.00365	5
94467-95066	94766	0.00544	0.00657	9
94667-95266	94966	0.00656	0.00803	11
94867-95466	95166	0.00433	0.00511	7
95067-95672	95366	0.00478	0.00584	8
95267-95872	95572	0.00478	0.00584	8
95467-96072	95772	0.00589	0.0073	10
95673-96281	95972	0.00667	0.00876	12
95873-96492	96172	0.005	0.00657	9
96073-96692	96392	0.005	0.00657	9
96282-97012	96592	0.00311	0.00365	5
96493-97218	96802	0.00789	0.00949	13
96693-97423	97112	0.00789	0.00949	13
97013-97623	97323	0.00756	0.00949	13
97219-97823	97523	0.00333	0.00438	6
97424-98023	97723	0.00389	0.00511	7
97624-98223	97923	0.00389	0.00511	7
97824-98423	98123	0.00333	0.00438	6
98024-98623	98323	0.00333	0.00438	6
98224-98823	98523	0.00333	0.00438	6
98424-99023	98723	0.00478	0.00584	8
98624-99223	98923	0.00411	0.00438	6
98824-99423	99123	0.003	0.00292	4
99024-99623	99323	0.00267	0.00292	4
99224-99824	99523	0.00478	0.00584	8
99424-100031	99723	0.007	0.00876	12
99624-100235	99924	0.00867	0.01095	15
99825-100435	100135	0.00611	0.00803	11
100032-100635	100335	0.005	0.00657	9
100236-100835	100535	0.00333	0.00438	6
100436-101036	100735	0.00611	0.00803	11
100636-101236	100935	0.005	0.00657	9
100836-101436	101136	0.00444	0.00584	8
101037-101636	101336	0.00167	0.00219	3
101237-101850	101536	0.00422	0.00511	7
101437-102076	101737	0.009	0.01095	15
101637-102277	101976	0.01011	0.01241	17
101851-102482	102176	0.01178	0.0146	20
102077-102682	102382	0.00844	0.01022	14
102278-102945	102582	0.04333	0.05401	74
102483-103184	102824	0.07711	0.09781	134
102683-103399	103052	0.07778	0.09854	135
102946-103600	103299	0.04289	0.05474	75
103185-103800	103500	0.00489	0.00584	8
103400-104000	103700	0.00278	0.00365	5
103601-104200	103900	0.00111	0.00146	2
103801-104400	104100	0.00056	0.00073	1
104001-104600	104300	0	0	0
104201-104800	104500	0.00111	0.00146	2
104401-105000	104700	0.00111	0.00146	2
104601-105200	104900	0.00333	0.00438	6
104801-105400	105100	0.00389	0.00511	7
105001-105600	105300	0.00389	0.00511	7
105201-105800	105500	0.00222	0.00292	4
105401-106022	105700	0.00167	0.00219	3
105601-106228	105901	0.00333	0.00438	6
105801-106428	106127	0.00422	0.00511	7
106023-106628	106328	0.00478	0.00584	8
106229-106828	106528	0.00589	0.0073	10
106429-107034	106728	0.00556	0.0073	10
106629-107234	106928	0.005	0.00657	9
106829-107439	107134	0.00389	0.00511	7
107035-107639	107334	0.00333	0.00438	6
107235-107839	107539	0.00444	0.00584	8
107440-108040	107739	0.00378	0.00438	6
107640-108240	107939	0.00322	0.00365	5
107840-108440	108140	0.00156	0.00146	2
108041-108640	108340	0.00056	0.00073	1
108241-108840	108540	0.00056	0.00073	1
108441-109040	108740	0.00056	0.00073	1
108641-109240	108940	0.00111	0.00146	2
108841-109440	109140	0.00167	0.00219	3
109041-109640	109340	0.00256	0.00292	4
109241-109840	109540	0.00367	0.00438	6
109441-110040	109740	0.00311	0.00365	5
109641-110240	109940	0.00167	0.00219	3
109841-110440	110140	0.00056	0.00073	1
110041-110674	110340	0.00222	0.00292	4
110241-110877	110574	0.005	0.00657	9
110441-111077	110774	0.00667	0.00876	12
110675-111288	110977	0.00811	0.01022	14
110878-111489	111184	0.01056	0.01241	17
111078-111795	111389	0.01589	0.01752	24
111289-111995	111695	0.01556	0.01752	24
111490-112195	111895	0.01256	0.0146	20
111796-112395	112095	0.00722	0.00949	13
111996-112595	112295	0.00767	0.00949	13
112196-112801	112495	0.00922	0.01095	15
112396-113001	112701	0.011	0.01241	17
112596-113449	112901	0.04478	0.05255	72
112802-113649	113141	0.06467	0.07445	102
113002-113855	113549	0.07522	0.08613	118
113450-114055	113749	0.062	0.06715	92
113650-114267	113955	0.05889	0.06423	88
113856-114467	114167	0.05022	0.05547	76
114056-114667	114367	0.03356	0.03942	54
114268-114867	114567	0.02189	0.02555	35
114468-115067	114767	0.03122	0.0365	50
114668-115267	114967	0.02967	0.03504	48
114868-115467	115167	0.03167	0.03796	52
115068-115678	115367	0.02922	0.03504	48
115268-116249	115567	0.05367	0.05912	81
115468-116504	115791	0.069	0.07445	102
115679-116729	116401	0.09011	0.09416	129
116250-116956	116610	0.08656	0.08832	121
116505-117205	116848	0.08511	0.08613	118
116730-117431	117080	0.06311	0.06423	88
116957-117631	117331	0.05011	0.05255	72
117206-117831	117531	0.033	0.0365	50
117432-118031	117731	0.03789	0.04234	58
117632-118231	117931	0.03033	0.03577	49
117832-118438	118131	0.03033	0.03577	49
118032-118774	118331	0.03067	0.03504	48
118232-118974	118674	0.03422	0.03796	52
118439-119174	118874	0.04189	0.04672	64
118775-119374	119074	0.02989	0.03431	47
118975-119574	119274	0.03178	0.03723	51
119175-119774	119474	0.02344	0.02628	36
119375-119974	119674	0.02744	0.03066	42
119575-120176	119874	0.03222	0.03504	48
119775-120384	120074	0.03411	0.03942	54
119975-120585	120284	0.03256	0.03869	53
120177-120850	120484	0.03889	0.0438	60
120385-121050	120721	0.03833	0.04015	55
120586-121308	120950	0.04611	0.04599	63
120851-121513	121150	0.03067	0.03066	42
121051-121713	121413	0.03089	0.03212	44
121309-121924	121613	0.02278	0.02482	34
121514-122160	121813	0.03278	0.0365	50
121714-122368	122036	0.03644	0.04088	56
121925-122568	122268	0.03578	0.04015	55
122161-122768	122468	0.02922	0.03358	46
122369-122969	122668	0.02611	0.0292	40
122569-123169	122869	0.02611	0.02993	41
122769-123369	123069	0.02211	0.02555	35
122970-123610	123269	0.02767	0.03285	45
123170-123871	123469	0.04056	0.04672	64
123370-124083	123747	0.04844	0.05547	76
123611-124319	123971	0.04633	0.05182	71
123872-124526	124206	0.03622	0.04015	55
124084-124726	124419	0.03356	0.03577	49
124320-124926	124626	0.02878	0.03285	45
124527-125126	124826	0.028	0.03212	44
124727-125326	125026	0.02778	0.03212	44
124927-125526	125226	0.02622	0.0292	40
125127-125726	125426	0.03056	0.03431	47
125327-125926	125626	0.02778	0.03212	44
125527-126126	125826	0.02933	0.03358	46
125727-126336	126026	0.02444	0.02774	38
125927-126536	126226	0.02556	0.02993	41
126127-126779	126436	0.04189	0.04599	63
126337-127009	126651	0.05911	0.06496	89
126537-127215	126898	0.06233	0.06788	93
126780-127427	127109	0.061	0.06934	95
127010-127627	127315	0.05533	0.06496	89
127216-127827	127527	0.062	0.0708	97
127428-128048	127727	0.063	0.07299	100
127628-128254	127948	0.06778	0.07591	104
127828-128454	128148	0.07567	0.0854	117
128049-128718	128354	0.07333	0.08175	112
128255-128918	128554	0.07122	0.07956	109
128455-129124	128818	0.06789	0.07445	102
128719-129336	129018	0.07711	0.08175	112
128919-129542	129236	0.07878	0.08248	113
129125-129776	129436	0.08744	0.09343	128
129337-129976	129642	0.07556	0.08175	112
129543-130176	129876	0.06444	0.07007	96
129777-130409	130076	0.06389	0.06934	95
129977-130615	130303	0.06556	0.07226	99
130177-130815	130509	0.07444	0.08248	113
130410-131024	130715	0.07756	0.08248	113
130616-131350	130915	0.08122	0.08613	118
130816-131559	131145	0.08144	0.08759	120
131025-131816	131453	0.05589	0.0635	87
131351-132016	131716	0.03567	0.04015	55
131560-132222	131916	0.01711	0.01971	27
131817-132422	132122	0.00989	0.01095	15
132017-132622	132322	0.00878	0.01095	15
132223-132822	132522	0.00767	0.00949	13
132423-133022	132722	0.00822	0.01022	14
132623-133328	132922	0.01189	0.0146	20
132823-133533	133228	0.01522	0.01752	24
133023-133740	133429	0.01478	0.01752	24
133329-133943	133640	0.01111	0.01314	18
133534-134143	133840	0.00722	0.00949	13
133741-134377	134043	0.00556	0.0073	10
133944-134577	134277	0.00278	0.00365	5
134144-134777	134477	0.00111	0.00146	2
134378-134977	134677	0	0	0
134578-135177	134877	0.00311	0.00365	5
134778-135377	135077	0.00311	0.00365	5
134978-135577	135277	0.00422	0.00511	7
135178-135777	135477	0.00167	0.00219	3
135378-135977	135677	0.00167	0.00219	3
135578-136177	135877	0.00056	0.00073	1
135778-136377	136077	0.00056	0.00073	1
135978-136577	136277	0.00056	0.00073	1
136178-136778	136477	0.00156	0.00146	2
136378-136978	136677	0.00156	0.00146	2
136578-137178	136878	0.00378	0.00438	6
136779-137383	137078	0.00444	0.00584	8
136979-137583	137278	0.00389	0.00511	7
137179-137789	137483	0.00333	0.00438	6
137384-137989	137683	0.00222	0.00292	4
137584-138189	137889	0.00611	0.00803	11
137790-138389	138089	0.005	0.00657	9
137990-138590	138289	0.007	0.00876	12
138190-138816	138489	0.00422	0.00511	7
138390-139017	138695	0.00478	0.00584	8
138591-139217	138916	0.00222	0.00292	4
138817-139417	139117	0.00111	0.00146	2
139018-139617	139317	0.00222	0.00292	4
139218-139817	139517	0.00389	0.00511	7
139418-140017	139717	0.00444	0.00584	8
139618-140217	139917	0.00278	0.00365	5
139818-140417	140117	0.00111	0.00146	2
140018-140617	140317	0.00056	0.00073	1
140218-140817	140517	0.00056	0.00073	1
140418-141017	140717	0.00056	0.00073	1
140618-141217	140917	0.00111	0.00146	2
140818-141418	141117	0.00222	0.00292	4
141018-141663	141318	0.01156	0.0146	20
141218-141883	141533	0.07411	0.0927	127
141419-142098	141770	0.093	0.11606	159
141664-142298	141993	0.08789	0.10949	150
141884-142504	142198	0.02644	0.03285	45
142099-142704	142403	0.00756	0.00949	13
142299-142943	142604	0.00811	0.01022	14
142505-143144	142829	0.009	0.01095	15
142705-143344	143044	0.00789	0.00949	13
142944-143544	143244	0.00367	0.00438	6
143145-143745	143444	0.00333	0.00438	6
143345-143945	143644	0.00444	0.00584	8
143545-144145	143845	0.005	0.00657	9
143746-144345	144045	0.00444	0.00584	8
143946-144545	144245	0.00389	0.00511	7
144146-144756	144445	0.00722	0.00949	13
144346-144957	144649	0.00833	0.01095	15
144546-145157	144856	0.00978	0.01241	17
144757-145357	145057	0.00533	0.00657	9
144958-145557	145257	0.00311	0.00365	5
145158-145757	145457	0.00244	0.00219	3
145358-145957	145657	0.00356	0.00365	5
145558-146157	145857	0.00467	0.00511	7
145758-146357	146057	0.00389	0.00511	7
145958-146557	146257	0.00333	0.00438	6
146158-146757	146457	0.00278	0.00365	5
146358-146957	146657	0.00333	0.00438	6
146558-147157	146857	0.00444	0.00584	8
146758-147357	147057	0.00389	0.00511	7
146958-147568	147257	0.00533	0.00657	9
147158-147873	147457	0.00644	0.00803	11
147358-148088	147668	0.00844	0.01022	14
147569-148288	147978	0.00589	0.0073	10
147874-148508	148188	0.00456	0.00511	7
148089-148708	148394	0.00533	0.00657	9
148289-148908	148608	0.00589	0.0073	10
148509-149108	148808	0.00667	0.00876	12
148709-149314	149008	0.00533	0.00657	9
148909-149514	149214	0.00478	0.00584	8
149109-149714	149414	0.00422	0.00511	7
149315-149914	149614	0.00489	0.00584	8
149515-150114	149814	0.006	0.0073	10
149715-150314	150014	0.00489	0.00584	8
149915-150514	150214	0.00322	0.00365	5
150115-150714	150414	0.00156	0.00146	2
150315-150914	150614	0.00322	0.00365	5
150515-151114	150814	0.005	0.00657	9
150715-151314	151014	0.007	0.00876	12
150915-151514	151214	0.00733	0.00876	12
151115-151714	151414	0.00511	0.00584	8
151315-151914	151614	0.00367	0.00438	6
151515-152114	151814	0.00222	0.00292	4
151715-152314	152014	0.00311	0.00365	5
151915-152514	152214	0.00367	0.00438	6
152115-152714	152414	0.00367	0.00438	6
152315-152914	152614	0.005	0.00657	9
152515-153153	152814	0.00878	0.01095	15
152715-153353	153023	0.00878	0.01095	15
152915-153556	153253	0.00856	0.01022	14
153154-153756	153453	0.00733	0.00876	12
153354-153956	153656	0.00733	0.00876	12
153557-154156	153856	0.00478	0.00584	8
153757-154362	154056	0.00222	0.00292	4
153957-154562	154256	0.00222	0.00292	4
154157-154762	154462	0.00333	0.00438	6
154363-154962	154662	0.00333	0.00438	6
154563-155162	154862	0.00478	0.00584	8
154763-155374	155062	0.00478	0.00584	8
154963-155574	155274	0.00422	0.00511	7
155163-155774	155474	0.00167	0.00219	3
155375-155974	155674	0.00111	0.00146	2
155575-156174	155874	0.00111	0.00146	2
155775-156374	156074	0.00311	0.00365	5
155975-156574	156274	0.00256	0.00292	4
156175-156774	156474	0.00367	0.00438	6
156375-156993	156674	0.00278	0.00365	5
156575-157193	156893	0.00444	0.00584	8
156775-157400	157093	0.00333	0.00438	6
156994-157711	157288	0.02859	0.03489	47
